# Supplementary material for: High school science fair: Positive and negative outcomes
Source: PLoS One. 2020 Feb 13;15(2):e0229237. doi: 10.1371/journal.pone.0229237 (PMC7018130; doi:10.1371/journal.pone.0229237)
Supplement: S1 Data set — (XLSX) [file pone.0229237.s001.xlsx]

## Sheet: GrinnellTexas2017_DATA_LABELS_2
ID	Survey Identifier	1. What grade are you in?	2. Gender?	3. During high school have you carried out science fair more than once?	4. Was your science fair project Team or Individual?	5. Was the science fair project required by your school?	6. Do you think science fair projects should be optional or required? (This need not be for competition.)	7. Reason why?	8. Do you think science fair projects for competition should be optional or required?	9. Reason why?	10. From whom do you think it would be reasonable to receive help on a science fair project? Check all that apply (choice=1. Parents)	10. From whom do you think it would be reasonable to receive help on a science fair project? Check all that apply (choice=2. Siblings)	10. From whom do you think it would be reasonable to receive help on a science fair project? Check all that apply (choice=3. Other family members (uncles, cousins, etc.))	10. From whom do you think it would be reasonable to receive help on a science fair project? Check all that apply (choice=4. Teachers)	10. From whom do you think it would be reasonable to receive help on a science fair project? Check all that apply (choice=5. Other students)	10. From whom do you think it would be reasonable to receive help on a science fair project? Check all that apply (choice=6. Scientists)	10. From whom do you think it would be reasonable to receive help on a science fair project? Check all that apply (choice=7. A paid mentor)	10. From whom do you think it would be reasonable to receive help on a science fair project? Check all that apply (choice=8. Articles on the Internet)	10. From whom do you think it would be reasonable to receive help on a science fair project? Check all that apply (choice=9. Articles in books or magazines)	10. From whom do you think it would be reasonable to receive help on a science fair project? Check all that apply (choice=Other)	Specify:	11. Who actually helped you?Check all that apply (choice=1. Parents)	11. Who actually helped you?Check all that apply (choice=2. Siblings)	11. Who actually helped you?Check all that apply (choice=3. Other family members (uncles, cousins, etc.))	11. Who actually helped you?Check all that apply (choice=4. Teachers)	11. Who actually helped you?Check all that apply (choice=5. Other students)	11. Who actually helped you?Check all that apply (choice=6. Scientists)	11. Who actually helped you?Check all that apply (choice=7. A paid mentor)	11. Who actually helped you?Check all that apply (choice=8. Articles on the Internet)	11. Who actually helped you?Check all that apply (choice=9. Articles in books or magazines)	11. Who actually helped you?Check all that apply (choice=Other)	Specify:	12. What kind of help on a science fair project do you think would be reasonable to expect from others?Check all that apply (choice=1. Being given the main idea)	12. What kind of help on a science fair project do you think would be reasonable to expect from others?Check all that apply (choice=2. Development of the idea)	12. What kind of help on a science fair project do you think would be reasonable to expect from others?Check all that apply (choice=3. Gathering background research information, or finding a research site or participants)	12. What kind of help on a science fair project do you think would be reasonable to expect from others?Check all that apply (choice=4. Performing the experiments)	12. What kind of help on a science fair project do you think would be reasonable to expect from others?Check all that apply (choice=5. Writing the report)	12. What kind of help on a science fair project do you think would be reasonable to expect from others?Check all that apply (choice=6. Fine tuning the report after it is written)	12. What kind of help on a science fair project do you think would be reasonable to expect from others?Check all that apply (choice=7. Designing the poster board and presentation)	12. What kind of help on a science fair project do you think would be reasonable to expect from others?Check all that apply (choice=8. Producing charts or graphs)	12. What kind of help on a science fair project do you think would be reasonable to expect from others?Check all that apply (choice=9. Coaching for the interview with judges)	12. What kind of help on a science fair project do you think would be reasonable to expect from others?Check all that apply (choice=10. Copying the project from someone else)	12. What kind of help on a science fair project do you think would be reasonable to expect from others?Check all that apply (choice=Other)	Specify?	13. What kind of help did you actually receive?Check all that apply (choice=1. Being given the main idea)	13. What kind of help did you actually receive?Check all that apply (choice=2. Development of the idea)	13. What kind of help did you actually receive?Check all that apply (choice=3. Gathering background research information, or finding a research site or participants)	13. What kind of help did you actually receive?Check all that apply (choice=4. Performing the experiments)	13. What kind of help did you actually receive?Check all that apply (choice=5. Writing the report)
1		10th	Female	No	Individual	Yes	Optional	Not everybody has time to fit researching for a project that they'll never look at again in their future.	Optional	Refer to question #7	Checked	Unchecked	Checked	Checked	Unchecked	Checked	Unchecked	Checked	Checked	Unchecked		Unchecked	Unchecked	Unchecked	Unchecked	Unchecked	Unchecked	Unchecked	Checked	Unchecked	Unchecked		Unchecked	Checked	Unchecked	Unchecked	Unchecked	Unchecked	Unchecked	Unchecked	Unchecked	Unchecked	Unchecked		Unchecked	Unchecked	Checked	Unchecked	Unchecked
2		10th	Female	No	Individual	Yes	Optional	Not everyone has time to fit to research for and do a project that will never be touched or looked at after high school.	Optional	Refer to question 7	Checked	Unchecked	Checked	Checked	Unchecked	Checked	Unchecked	Checked	Checked	Unchecked		Unchecked	Unchecked	Unchecked	Unchecked	Unchecked	Unchecked	Unchecked	Checked	Unchecked	Unchecked		Unchecked	Checked	Unchecked	Unchecked	Unchecked	Unchecked	Unchecked	Unchecked	Unchecked	Unchecked	Unchecked		Unchecked	Checked	Unchecked	Unchecked	Unchecked
3		10th	Female	No	Team	Yes	Optional	Not all students have the time (or money) for a project this large. Also many students struggle in the science field.	Optional	Not all students have the time (or money) for a project that could place in a competition.	Checked	Checked	Checked	Checked	Unchecked	Unchecked	Unchecked	Checked	Checked	Unchecked		Checked	Unchecked	Unchecked	Checked	Unchecked	Unchecked	Unchecked	Checked	Checked	Unchecked		Unchecked	Unchecked	Unchecked	Checked	Unchecked	Checked	Unchecked	Unchecked	Checked	Unchecked	Unchecked		Unchecked	Unchecked	Unchecked	Unchecked	Unchecked
4		10th	Male	No	Individual	Yes	Required	It	Optional		Unchecked	Unchecked	Unchecked	Checked	Checked	Checked	Checked	Checked	Checked	Unchecked		Unchecked	Unchecked	Unchecked	Checked	Unchecked	Checked	Unchecked	Unchecked	Unchecked	Unchecked		Unchecked	Unchecked	Unchecked	Unchecked	Unchecked	Unchecked	Unchecked	Unchecked	Unchecked	Unchecked	Unchecked		Unchecked	Unchecked	Unchecked	Unchecked	Unchecked
5		11th	Female	No	Individual	No, but I did a science fair project to satisfy a school project requirement.	Optional	Most students do not want to be apart of a science fair and do not want to be in classes that require this subject.	Optional	Because there is no need to have a poject.	Unchecked	Unchecked	Unchecked	Unchecked	Unchecked	Checked	Unchecked	Unchecked	Unchecked	Unchecked		Unchecked	Unchecked	Unchecked	Unchecked	Unchecked	Unchecked	Unchecked	Checked	Unchecked	Unchecked		Unchecked	Unchecked	Checked	Unchecked	Unchecked	Unchecked	Unchecked	Unchecked	Unchecked	Unchecked	Unchecked		Unchecked	Unchecked	Unchecked	Unchecked	Checked
6		10th	Female	No	Team	Yes	Optional	Some students have no interest or motivation to participate in science fair or are taking a lot of AP classes and have no time to work on science fair which puts a lot of stress on the student.	Optional	Same reason as stated above, some students are taking lots of hard classes that take up a lot of their time which makes it difficult to work on the project.	Checked	Checked	Checked	Checked	Checked	Checked	Checked	Checked	Checked	Unchecked		Checked	Unchecked	Unchecked	Checked	Checked	Unchecked	Unchecked	Unchecked	Unchecked	Unchecked		Unchecked	Unchecked	Checked	Checked	Unchecked	Unchecked	Unchecked	Unchecked	Checked	Unchecked	Unchecked		Unchecked	Unchecked	Unchecked	Unchecked	Unchecked
7											Unchecked	Unchecked	Unchecked	Unchecked	Unchecked	Unchecked	Unchecked	Unchecked	Unchecked	Unchecked		Unchecked	Unchecked	Unchecked	Unchecked	Unchecked	Unchecked	Unchecked	Unchecked	Unchecked	Unchecked		Unchecked	Unchecked	Unchecked	Unchecked	Unchecked	Unchecked	Unchecked	Unchecked	Unchecked	Unchecked	Unchecked		Unchecked	Unchecked	Unchecked	Unchecked	Unchecked
8		10th	Female	No	Team	Yes	Optional	unless students have the drive to do a project themselves, the project will not be done with 100% effort from the student.	Optional	Some students might want to do science fair, but be too afraid to do it because they are afraid of the competition. This prevents really good projects from being carried out.	Checked	Checked	Checked	Checked	Checked	Checked	Unchecked	Checked	Checked	Unchecked		Unchecked	Unchecked	Unchecked	Checked	Unchecked	Checked	Unchecked	Checked	Unchecked	Unchecked		Unchecked	Unchecked	Unchecked	Unchecked	Unchecked	Checked	Unchecked	Unchecked	Checked	Unchecked	Unchecked		Unchecked	Unchecked	Unchecked	Unchecked	Unchecked
9		10th	Male	No	Individual	Yes	Optional		Optional		Checked	Checked	Checked	Checked	Checked	Checked	Checked	Checked	Checked	Unchecked		Unchecked	Unchecked	Unchecked	Checked	Checked	Unchecked	Unchecked	Checked	Unchecked	Unchecked		Unchecked	Unchecked	Unchecked	Unchecked	Unchecked	Unchecked	Unchecked	Unchecked	Unchecked	Unchecked	Unchecked		Unchecked	Unchecked	Unchecked	Unchecked	Unchecked
10		9th	Female	Yes	Individual	Yes	Optional	I think projects like these are too time consuming and I just don't like research based assignments and projects	Optional	Competition can cause stress	Checked	Checked	Checked	Checked	Checked	Checked	Checked	Checked	Checked	Unchecked		Checked	Unchecked	Unchecked	Checked	Unchecked	Unchecked	Unchecked	Checked	Unchecked	Unchecked		Unchecked	Unchecked	Checked	Unchecked	Unchecked	Checked	Checked	Unchecked	Checked	Unchecked	Unchecked		Checked	Unchecked	Checked	Checked	Unchecked
11		9th	Female	No	Individual	No, but I did a science fair project to satisfy a school project requirement.	Optional		Optional	High school students are already overwhelmed with a lot of school work and extracurricular activities, such as volunteering, which is mandatory.	Checked	Checked	Checked	Checked	Unchecked	Checked	Checked	Checked	Checked	Checked	College students	Checked	Unchecked	Unchecked	Unchecked	Unchecked	Unchecked	Unchecked	Checked	Checked	Unchecked		Checked	Checked	Checked	Checked	Checked	Checked	Checked	Checked	Checked	Unchecked	Unchecked		Checked	Unchecked	Unchecked	Unchecked	Unchecked
12		10th	Female	No	Individual	No, but I did a science fair project to satisfy a school project requirement.	Required	Everyone should have some experience with the scientific process and completing a project.	Optional	Science fairs require interviews and the stress of competition is not for everyone.	Checked	Checked	Checked	Checked	Checked	Checked	Checked	Checked	Checked	Unchecked		Unchecked	Unchecked	Unchecked	Checked	Checked	Unchecked	Unchecked	Checked	Checked	Unchecked		Unchecked	Checked	Checked	Checked	Unchecked	Checked	Checked	Unchecked	Checked	Unchecked	Unchecked		Unchecked	Checked	Unchecked	Unchecked	Unchecked
13		9th	Female	No	Individual	Yes	Required	If your experiment is a success it could be helpful for people.	Required	A successful experiment or an experiment that is important should receive value from others	Checked	Checked	Checked	Checked	Unchecked	Checked	Checked	Unchecked	Checked	Unchecked		Checked	Unchecked	Unchecked	Checked	Unchecked	Unchecked	Unchecked	Checked	Checked	Unchecked		Unchecked	Checked	Checked	Checked	Checked	Checked	Checked	Checked	Checked	Unchecked	Unchecked		Unchecked	Unchecked	Unchecked	Checked	Checked
14		9th	Female	No	Team	Yes	Optional	Not everyone is skilled in coming up with ideas or has interest in it.	Optional	Again, not everyone is interested and may instead choose to pursue another project.	Checked	Checked	Checked	Checked	Checked	Checked	Unchecked	Unchecked	Unchecked	Unchecked		Checked	Checked	Checked	Checked	Unchecked	Unchecked	Unchecked	Unchecked	Unchecked	Unchecked		Unchecked	Checked	Checked	Unchecked	Unchecked	Checked	Unchecked	Checked	Checked	Unchecked	Unchecked		Unchecked	Checked	Unchecked	Unchecked	Unchecked
15		11th	Male	Yes	Team	Yes	Optional	It is bad to do science fair just for fulfilling a requirement.	Optional	It is bad to do science fair just for fulfilling a requirement.	Checked	Checked	Unchecked	Checked	Unchecked	Unchecked	Unchecked	Checked	Checked	Unchecked		Unchecked	Unchecked	Unchecked	Unchecked	Unchecked	Unchecked	Unchecked	Checked	Checked	Checked	Doctors	Unchecked	Unchecked	Checked	Unchecked	Unchecked	Unchecked	Unchecked	Unchecked	Unchecked	Unchecked	Unchecked		Unchecked	Unchecked	Checked	Unchecked	Unchecked
16		9th	Male	No	Individual	No, but I did a science fair project to satisfy a school project requirement.	Required	They have a promote further understanding of the scientific process and help individuals progress in the knowledge of their selected field	Optional	In terms of competition, everyone will be forced to prioritize either ideas based upon cancer or something that helps the environment (as these tend to win 90% of the time), effectively forcing students to only research into specific fields instead of encouraging them to inquire into the other broad and diverse fields of science Also competition causes socio-economic class related problems in ter…	Checked	Unchecked	Unchecked	Checked	Unchecked	Checked	Unchecked	Checked	Checked	Unchecked		Checked	Unchecked	Unchecked	Checked	Unchecked	Unchecked	Unchecked	Checked	Checked	Unchecked		Unchecked	Checked	Checked	Checked	Checked	Unchecked	Checked	Checked	Unchecked	Unchecked	Unchecked		Unchecked	Unchecked	Unchecked	Unchecked	Unchecked
17		10th	Male	Yes	Individual	No, but I did a science fair project to satisfy a school project requirement.	Optional	No point if the student does not work hard to do the project.	Optional	Not fair if they don't work hard on it.	Unchecked	Checked	Unchecked	Unchecked	Unchecked	Unchecked	Unchecked	Unchecked	Unchecked	Unchecked		Unchecked	Checked	Unchecked	Unchecked	Unchecked	Unchecked	Unchecked	Unchecked	Unchecked	Unchecked		Unchecked	Unchecked	Unchecked	Unchecked	Unchecked	Unchecked	Unchecked	Unchecked	Checked	Unchecked	Unchecked		Unchecked	Unchecked	Unchecked	Unchecked	Unchecked
18		10th	Male	No	Individual	Yes	Optional	Because some students are awful at working under stress and when it's for a grade more stress accumulates. Plus there's also other homework from other classes which just add more stress.	Optional	Competitions are for fun and for those who want to do it, so it should be for just that. For fun.	Unchecked	Unchecked	Unchecked	Checked	Checked	Checked	Unchecked	Unchecked	Checked	Unchecked		Unchecked	Unchecked	Unchecked	Checked	Unchecked	Unchecked	Unchecked	Unchecked	Unchecked	Unchecked		Unchecked	Checked	Checked	Checked	Checked	Checked	Checked	Checked	Unchecked	Unchecked	Unchecked		Unchecked	Checked	Checked	Checked	Checked
19		10th	Male	No	Individual	No, but I did a science fair project to satisfy a school project requirement.	Optional	They require very high dedication and a vast amount of time in consumed and this is something that not every student has.	Optional	Same as above	Checked	Checked	Checked	Checked	Checked	Checked	Checked	Checked	Checked	Checked	Every student has different outlets in which they recieve help and it should not be restricted simply because others do not need them.	Unchecked	Unchecked	Unchecked	Checked	Checked	Unchecked	Unchecked	Checked	Checked	Unchecked		Checked	Checked	Unchecked	Unchecked	Unchecked	Checked	Checked	Unchecked	Checked	Unchecked	Unchecked		Unchecked	Checked	Unchecked	Unchecked	Unchecked
20			Female	Yes	Individual	Yes	Optional		Required		Checked	Checked	Unchecked	Checked	Checked	Unchecked	Unchecked	Unchecked	Unchecked	Unchecked		Unchecked	Checked	Unchecked	Checked	Unchecked	Unchecked	Unchecked	Unchecked	Unchecked	Unchecked		Checked	Checked	Checked	Checked	Unchecked	Unchecked	Unchecked	Unchecked	Checked	Unchecked	Unchecked		Checked	Checked	Unchecked	Checked	Checked
21											Unchecked	Unchecked	Unchecked	Unchecked	Unchecked	Unchecked	Unchecked	Unchecked	Unchecked	Unchecked		Unchecked	Unchecked	Unchecked	Unchecked	Unchecked	Unchecked	Unchecked	Unchecked	Unchecked	Unchecked		Unchecked	Unchecked	Unchecked	Unchecked	Unchecked	Unchecked	Unchecked	Unchecked	Unchecked	Unchecked	Unchecked		Unchecked	Unchecked	Unchecked	Unchecked	Unchecked
22		9th	Female	No	Team	Yes	Required	So we can get ready for college	Required	It's a moment of pride if you win and you will also work hard for the science fair if it's in the competition if there is no competition then you might do like to do it was yesterday	Checked	Checked	Unchecked	Checked	Checked	Unchecked	Unchecked	Unchecked	Unchecked	Checked		Checked	Unchecked	Unchecked	Unchecked	Unchecked	Unchecked	Unchecked	Unchecked	Unchecked	Checked	Mom and Ashita	Unchecked	Unchecked	Checked	Checked	Unchecked	Unchecked	Checked	Checked	Unchecked	Unchecked	Checked		Unchecked	Unchecked	Checked	Unchecked	Unchecked
23			Female								Unchecked	Unchecked	Unchecked	Unchecked	Unchecked	Unchecked	Unchecked	Unchecked	Unchecked	Unchecked		Unchecked	Unchecked	Unchecked	Unchecked	Unchecked	Unchecked	Unchecked	Unchecked	Unchecked	Unchecked		Unchecked	Unchecked	Unchecked	Unchecked	Unchecked	Unchecked	Unchecked	Unchecked	Unchecked	Unchecked	Unchecked		Unchecked	Unchecked	Unchecked	Unchecked	Unchecked
24			Female	No	Individual	Yes	Optional	Bcs some people won't do them. Even if u tell them its for a grade.	Optional	Bcs not all people would wanna go to the competition.	Checked	Unchecked	Unchecked	Unchecked	Unchecked	Unchecked	Unchecked	Unchecked	Unchecked	Unchecked		Unchecked	Unchecked	Unchecked	Unchecked	Unchecked	Unchecked	Unchecked	Checked	Unchecked	Unchecked		Unchecked	Unchecked	Unchecked	Unchecked	Checked	Unchecked	Unchecked	Unchecked	Unchecked	Unchecked	Unchecked		Unchecked	Checked	Unchecked	Unchecked	Unchecked
25		10th	Female	No	Team	Yes	Required	I think science projects should be required because it prepares the students for college/university science projects.	Required	I think science fair project for competition should be required because students could win prizes but if they had a chose a student would not participate and their project might have won the competition if they had submitted it in. Also, participating in competitions could help your school be recognized.	Checked	Checked	Checked	Checked	Checked	Unchecked	Unchecked	Checked	Unchecked	Unchecked		Unchecked	Unchecked	Unchecked	Unchecked	Checked	Unchecked	Unchecked	Checked	Unchecked	Unchecked		Unchecked	Unchecked	Unchecked	Unchecked	Unchecked	Checked	Unchecked	Unchecked	Checked	Unchecked	Unchecked		Unchecked	Unchecked	Unchecked	Unchecked	Unchecked
26		10th	Male	Yes	Individual	No	Required	Going through the science fair process is an important part of STEM learning. It has personally helped me to hone my research skills and allowed me to be creative with 'what if's' in learning. I think the process is what is important.	Optional	I don't think the fair portion should be required only because there is an incredible amount of work that goes into the board/binder for presentation. I have participated for 11 years but I know some kids do not have access to the materials to use to make a fair worthy presentation.	Checked	Checked	Checked	Checked	Checked	Checked	Unchecked	Checked	Checked	Unchecked		Unchecked	Unchecked	Checked	Unchecked	Unchecked	Unchecked	Unchecked	Unchecked	Unchecked	Unchecked		Unchecked	Checked	Unchecked	Checked	Unchecked	Unchecked	Unchecked	Unchecked	Unchecked	Unchecked	Unchecked		Unchecked	Unchecked	Unchecked	Checked	Unchecked
27			Male		Individual	Yes	Optional		Optional		Checked	Checked	Checked	Checked	Checked	Checked	Checked	Checked	Checked	Unchecked		Checked	Checked	Unchecked	Checked	Unchecked	Unchecked	Unchecked	Unchecked	Unchecked	Unchecked		Checked	Unchecked	Unchecked	Unchecked	Unchecked	Unchecked	Unchecked	Unchecked	Unchecked	Unchecked	Unchecked		Checked	Unchecked	Unchecked	Unchecked	Unchecked
28			Male		Individual	Yes	Optional		Optional		Checked	Checked	Checked	Checked	Checked	Checked	Checked	Checked	Checked	Unchecked		Checked	Checked	Unchecked	Checked	Unchecked	Unchecked	Unchecked	Unchecked	Unchecked	Unchecked		Checked	Unchecked	Unchecked	Unchecked	Unchecked	Unchecked	Unchecked	Unchecked	Unchecked	Unchecked	Unchecked		Checked	Unchecked	Unchecked	Unchecked	Unchecked
29			Male	Yes	Individual	No	Optional	I like to fart rainbows	Optional	my sister is fat	Checked	Checked	Checked	Checked	Checked	Checked	Checked	Checked	Checked	Checked	unicorn turds	Checked	Checked	Checked	Checked	Checked	Checked	Checked	Checked	Checked	Checked	unicorn turds	Checked	Checked	Checked	Checked	Checked	Checked	Checked	Checked	Checked	Checked	Checked	accessing dragon scales	Checked	Checked	Checked	Checked	Checked
30		10th	Female	Yes	Individual	No	Optional	#NAME?	Optional	#NAME?	Checked	Checked	Checked	Checked	Checked	Checked	Unchecked	Checked	Checked	Unchecked		Checked	Checked	Unchecked	Unchecked	Checked	Unchecked	Unchecked	Unchecked	Checked	Unchecked		Unchecked	Unchecked	Unchecked	Unchecked	Unchecked	Unchecked	Unchecked	Unchecked	Checked	Unchecked	Checked	participating in human experiment	Unchecked	Unchecked	Unchecked	Unchecked	Unchecked
31			Male	No	Team	Yes	Optional	Because some people may prefer to do homework and labs during science instead of filling out stuff on a website.	Optional	Because some people may prefer to do homework and labs during science instead of filling out stuff on a website.	Checked	Checked	Checked	Checked	Checked	Checked	Unchecked	Checked	Checked	Unchecked		Unchecked	Unchecked	Unchecked	Unchecked	Checked	Unchecked	Unchecked	Unchecked	Unchecked	Unchecked		Unchecked	Unchecked	Unchecked	Checked	Unchecked	Unchecked	Unchecked	Unchecked	Unchecked	Unchecked	Unchecked		Unchecked	Unchecked	Unchecked	Checked	Unchecked
32		9th	Male	Yes	Individual	Yes	Required		Optional		Checked	Checked	Checked	Checked	Checked	Checked	Checked	Checked	Checked	Unchecked		Unchecked	Unchecked	Unchecked	Unchecked	Unchecked	Unchecked	Unchecked	Unchecked	Unchecked	Unchecked		Unchecked	Checked	Checked	Unchecked	Unchecked	Checked	Unchecked	Checked	Checked	Unchecked	Unchecked		Unchecked	Unchecked	Unchecked	Unchecked	Unchecked
33		10th	Female	No	Individual	No, but I did a science fair project to satisfy a school project requirement.	Optional	So that no one feels pressured to do anything they are not ready for or don't want to do it at all	Optional	So the students don't feel pressure to finish it within a deadline and to make the students life more easier.	Unchecked	Checked	Checked	Checked	Checked	Checked	Unchecked	Checked	Checked	Unchecked		Unchecked	Unchecked	Unchecked	Checked	Checked	Unchecked	Unchecked	Unchecked	Unchecked	Unchecked		Unchecked	Unchecked	Checked	Unchecked	Checked	Unchecked	Checked	Checked	Unchecked	Unchecked	Unchecked		Unchecked	Unchecked	Unchecked	Unchecked	Unchecked
34		10th	Female	Yes	Individual	Yes	Required	Because if people get lazy and don't try then it will be hard to find real talent.	Optional	You will know if your idea is competition worthy	Checked	Checked	Checked	Checked	Checked	Unchecked	Unchecked	Checked	Checked	Unchecked		Checked	Unchecked	Unchecked	Checked	Unchecked	Unchecked	Unchecked	Checked	Unchecked	Unchecked		Unchecked	Unchecked	Unchecked	Checked	Unchecked	Unchecked	Unchecked	Unchecked	Checked	Unchecked	Unchecked		Unchecked	Unchecked	Unchecked	Checked	Unchecked
35			Female	No							Unchecked	Unchecked	Unchecked	Unchecked	Unchecked	Unchecked	Unchecked	Unchecked	Unchecked	Unchecked		Unchecked	Unchecked	Unchecked	Unchecked	Unchecked	Unchecked	Unchecked	Unchecked	Unchecked	Unchecked		Unchecked	Unchecked	Unchecked	Unchecked	Unchecked	Unchecked	Unchecked	Unchecked	Unchecked	Unchecked	Unchecked		Unchecked	Unchecked	Unchecked	Unchecked	Unchecked
36			Male	Yes	Individual	Yes	Optional		Required		Checked	Checked	Checked	Checked	Checked	Checked	Checked	Checked	Checked	Unchecked		Checked	Checked	Unchecked	Checked	Unchecked	Unchecked	Unchecked	Unchecked	Unchecked	Unchecked		Unchecked	Unchecked	Unchecked	Checked	Unchecked	Checked	Unchecked	Unchecked	Unchecked	Unchecked	Unchecked		Unchecked	Unchecked	Unchecked	Checked	Unchecked
37		10th	Female	Yes	Individual	Yes	Required	I believe science fair should be required because the skills needed to complete are necessary for young adults to learn as a part of growing up.	Optional	Some people don't have the time nor the finances to continue the steps required for science fair.	Checked	Checked	Checked	Checked	Checked	Checked	Unchecked	Checked	Checked	Unchecked		Checked	Unchecked	Unchecked	Checked	Checked	Unchecked	Unchecked	Unchecked	Unchecked	Unchecked		Unchecked	Checked	Checked	Checked	Unchecked	Checked	Unchecked	Unchecked	Checked	Unchecked	Unchecked		Unchecked	Unchecked	Unchecked	Checked	Unchecked
38		9th	Female	No	Individual	Yes	Optional	It takes time out of my weeks to work on it when I need all the time I need to do all of the rest of my homework. Some people like me need all the time we could get to do homework because it takes so much time for us.	Optional	I don't think there should even be a competition because the judges should just pick the projects that could help the society get better.	Checked	Checked	Checked	Checked	Checked	Checked	Unchecked	Checked	Checked	Unchecked		Checked	Unchecked	Unchecked	Checked	Checked	Unchecked	Unchecked	Checked	Unchecked	Unchecked		Unchecked	Unchecked	Checked	Unchecked	Unchecked	Checked	Unchecked	Unchecked	Checked	Unchecked	Unchecked		Unchecked	Unchecked	Checked	Unchecked	Unchecked
39		9th	Female	No	Team	Yes	Optional	People who are actually willing to participate will work harder than those who aren't.	Optional	People who are actually willing to participate will work harder than those who aren't.	Checked	Checked	Unchecked	Checked	Checked	Checked	Unchecked	Checked	Unchecked	Unchecked		Unchecked	Unchecked	Unchecked	Checked	Checked	Unchecked	Unchecked	Unchecked	Unchecked	Unchecked		Unchecked	Checked	Unchecked	Unchecked	Unchecked	Unchecked	Unchecked	Unchecked	Unchecked	Unchecked	Unchecked		Checked	Checked	Checked	Unchecked	Unchecked
40		9th	Male	No	Individual	Yes	Optional		Optional		Checked	Checked	Checked	Checked	Checked	Checked	Checked	Checked	Checked	Unchecked		Checked	Unchecked	Unchecked	Checked	Unchecked	Unchecked	Unchecked	Unchecked	Unchecked	Unchecked		Unchecked	Unchecked	Unchecked	Unchecked	Unchecked	Unchecked	Unchecked	Unchecked	Unchecked	Unchecked	Unchecked		Unchecked	Checked	Unchecked	Unchecked	Unchecked
41		9th	Female	No	Individual	Yes	Optional	Some people are too busy to make room for a science project	Optional	Some people don't like or ca'nt attend a compitition	Checked	Unchecked	Unchecked	Checked	Checked	Checked	Unchecked	Checked	Checked	Unchecked		Checked	Unchecked	Unchecked	Checked	Unchecked	Unchecked	Unchecked	Unchecked	Unchecked	Unchecked		Checked	Unchecked	Unchecked	Checked	Unchecked	Checked	Checked	Checked	Unchecked	Unchecked	Unchecked		Unchecked	Unchecked	Unchecked	Unchecked	Unchecked
42		9th	Female	No	Individual	No	Optional	People often have interests other than science.	Optional	People often have interests other than science.	Checked	Checked	Unchecked	Checked	Unchecked	Unchecked	Unchecked	Unchecked	Unchecked	Unchecked		Unchecked	Unchecked	Unchecked	Unchecked	Unchecked	Unchecked	Unchecked	Unchecked	Unchecked	Unchecked		Unchecked	Unchecked	Unchecked	Unchecked	Unchecked	Checked	Checked	Unchecked	Checked	Unchecked	Unchecked		Unchecked	Unchecked	Unchecked	Unchecked	Unchecked
43											Unchecked	Unchecked	Unchecked	Unchecked	Unchecked	Unchecked	Unchecked	Unchecked	Unchecked	Unchecked		Unchecked	Unchecked	Unchecked	Unchecked	Unchecked	Unchecked	Unchecked	Unchecked	Unchecked	Unchecked		Unchecked	Unchecked	Unchecked	Unchecked	Unchecked	Unchecked	Unchecked	Unchecked	Unchecked	Unchecked	Unchecked		Unchecked	Unchecked	Unchecked	Unchecked	Unchecked
44				Yes	Individual	Yes	Optional		Optional		Checked	Checked	Checked	Checked	Checked	Checked	Unchecked	Checked	Checked	Unchecked		Unchecked	Unchecked	Unchecked	Unchecked	Unchecked	Unchecked	Unchecked	Checked	Unchecked	Unchecked		Unchecked	Unchecked	Unchecked	Unchecked	Unchecked	Unchecked	Unchecked	Unchecked	Checked	Unchecked	Unchecked		Unchecked	Unchecked	Unchecked	Unchecked	Unchecked
45		9th	Female	No	Team	Yes	Optional	It's unreasonable to spend all that time just to work on science fair instead of studying and doing the same thing every year doesn't teach us anything new	Optional	Some people do not have the money to buy board so they need to do it on a computer instead	Checked	Checked	Unchecked	Checked	Unchecked	Checked	Unchecked	Unchecked	Checked	Unchecked		Checked	Checked	Unchecked	Checked	Unchecked	Unchecked	Unchecked	Checked	Unchecked	Unchecked		Unchecked	Unchecked	Unchecked	Checked	Unchecked	Checked	Checked	Checked	Unchecked	Unchecked	Unchecked		Unchecked	Unchecked	Unchecked	Checked	Unchecked
46		10th	Female	Yes	Individual	Yes	Optional	Not evertone enjoys the process of the science fair and I believe students should have a choice whey her or not they should do a science fair project.	Optional		Checked	Checked	Checked	Checked	Checked	Unchecked	Unchecked	Checked	Checked	Unchecked		Checked	Unchecked	Unchecked	Unchecked	Unchecked	Unchecked	Unchecked	Unchecked	Unchecked	Unchecked		Unchecked	Unchecked	Unchecked	Unchecked	Checked	Unchecked	Unchecked	Unchecked	Checked	Unchecked	Unchecked		Unchecked	Unchecked	Unchecked	Unchecked	Unchecked
47		10th	Male	Yes	Individual	Yes	Optional	Not everyone would be inclined to do it if it wasn't a grade and only serious competitors would compete.	Optional	Only people who really want to do it should be allowed to do it.	Checked	Checked	Checked	Checked	Unchecked	Checked	Checked	Checked	Checked	Unchecked		Checked	Unchecked	Unchecked	Checked	Unchecked	Unchecked	Unchecked	Checked	Checked	Unchecked		Checked	Unchecked	Unchecked	Unchecked	Unchecked	Unchecked	Unchecked	Unchecked	Checked	Unchecked	Unchecked		Unchecked	Unchecked	Unchecked	Unchecked	Unchecked
48		10th	Female	No	Team	Yes	Optional	Not everyone has an interest In science fair	Optional	Not everyone wants to compete in a competition	Checked	Unchecked	Checked	Checked	Checked	Unchecked	Unchecked	Unchecked	Unchecked	Unchecked		Checked	Unchecked	Checked	Checked	Checked	Unchecked	Unchecked	Unchecked	Unchecked	Unchecked		Checked	Unchecked	Unchecked	Unchecked	Unchecked	Checked	Checked	Checked	Unchecked	Unchecked	Unchecked		Checked	Unchecked	Unchecked	Unchecked	Unchecked
49		9th	Male	Yes	Team	Yes	Optional	I feel that it depends on what someone wants to do and that it should be a choice based on which someones desires are	Optional	it depends on the person and what they want to do	Checked	Checked	Checked	Checked	Checked	Checked	Unchecked	Checked	Checked	Unchecked		Unchecked	Unchecked	Unchecked	Checked	Checked	Unchecked	Unchecked	Checked	Checked	Checked		Checked	Checked	Checked	Checked	Checked	Unchecked	Checked	Checked	Unchecked	Unchecked	Unchecked		Checked	Checked	Checked	Unchecked	Checked
50		10th	Female	Yes	Individual	Yes	Optional	This project is usually assigned around the time of NHD. Combined with another major project as well as extracurriculars and daily school work (such as homework and studying), students get very little time to do a long project such as science fair. Furthermore Scienteer often causes more problems students and staff have no time to deal with.	Optional	Not all students are willing to compete. This will also cause more problems for organization of said competitions if the whole district population were to participate.	Checked	Unchecked	Checked	Checked	Unchecked	Checked	Unchecked	Checked	Checked	Unchecked		Checked	Unchecked	Unchecked	Checked	Checked	Checked	Unchecked	Checked	Unchecked	Unchecked		Unchecked	Checked	Checked	Checked	Unchecked	Unchecked	Unchecked	Unchecked	Unchecked	Unchecked	Unchecked		Unchecked	Checked	Checked	Checked	Unchecked
51		9th	Male	No	Individual	Yes	Optional	Because	Optional	Because	Checked	Checked	Checked	Checked	Checked	Checked	Checked	Checked	Checked	Unchecked		Unchecked	Unchecked	Unchecked	Unchecked	Unchecked	Unchecked	Unchecked	Unchecked	Unchecked	Checked	Myself	Checked	Checked	Checked	Checked	Checked	Checked	Checked	Checked	Checked	Checked	Unchecked		Unchecked	Unchecked	Unchecked	Unchecked	Unchecked
52		10th	Female	No	Individual	Yes	Optional	Some students aren't able to get the materials for the science fair project , and some students have to work alone which puts a lot of pressure on them, and takes away the fun of the project.	Optional	When you do something to compete, it's no longer fun. When you take your time and do something simple and creative, you can take the time to understand everything your project is about. When it's being judged, you just try to have a big, flashy project and you don't take the time to actually understand what your project is about.	Checked	Unchecked	Unchecked	Checked	Unchecked	Checked	Checked	Checked	Checked	Unchecked		Unchecked	Unchecked	Unchecked	Unchecked	Unchecked	Unchecked	Unchecked	Checked	Unchecked	Unchecked		Checked	Unchecked	Unchecked	Checked	Unchecked	Unchecked	Checked	Unchecked	Unchecked	Unchecked	Unchecked		Unchecked	Unchecked	Unchecked	Unchecked	Unchecked
53		12th	Male	Yes	Individual	Yes	Optional	Because students in High School have a LOT of homework. If the project is not for competition, then the student should not have to participate.	Required	Because this means something. It can help you a lot, and quite frankly its fun. If you do well, in some instances you could win scholarships or it could just help you in general.	Checked	Checked	Unchecked	Checked	Unchecked	Checked	Unchecked	Checked	Checked	Unchecked		Unchecked	Unchecked	Unchecked	Checked	Unchecked	Unchecked	Unchecked	Checked	Unchecked	Unchecked		Unchecked	Unchecked	Unchecked	Checked	Unchecked	Checked	Checked	Unchecked	Checked	Unchecked	Unchecked		Unchecked	Unchecked	Unchecked	Unchecked	Unchecked
54		10th	Female	Yes	Individual	No, but I did a science fair project to satisfy a school project requirement.	Optional	The science fair projects tend to stress students through the year trying to figure out what to do and some students, like myself, loath the searching for project, making the hypothesis and so on. It feels like an utter complete of time and resources.	Optional	Not everyone wants to compete, some students only do it for the grade and to meet the teachers requirements for the major grade of the semester	Checked	Checked	Checked	Checked	Checked	Checked	Checked	Checked	Checked	Checked	Everyone who knows what theyre talking about	Checked	Checked	Checked	Unchecked	Unchecked	Unchecked	Unchecked	Checked	Unchecked	Unchecked		Checked	Checked	Checked	Checked	Checked	Checked	Checked	Checked	Checked	Unchecked	Unchecked		Unchecked	Unchecked	Unchecked	Unchecked	Unchecked
55		9th	Female	No	Individual	Yes	Optional	I like projects but science fair is very stressful and the fact that we have to do it makes it worse.	Optional	Again, it's too stressful.	Checked	Checked	Checked	Checked	Checked	Checked	Checked	Checked	Checked	Unchecked		Unchecked	Checked	Unchecked	Unchecked	Checked	Unchecked	Unchecked	Checked	Unchecked	Unchecked		Checked	Checked	Checked	Checked	Checked	Checked	Checked	Checked	Checked	Checked	Unchecked		Unchecked	Checked	Unchecked	Unchecked	Unchecked
56		10th	Female	Yes	Individual	Yes	Optional	Some students do not want to do science fair and/or not interested in it.Therefore, they should not be forced to carry out such projects they do not care about.	Optional	For science fair, the students may be required to do the project, but having them compete is far beyond that expectation.	Checked	Unchecked	Unchecked	Checked	Checked	Unchecked	Unchecked	Checked	Unchecked	Unchecked		Unchecked	Unchecked	Unchecked	Unchecked	Unchecked	Unchecked	Unchecked	Unchecked	Unchecked	Checked	No one	Unchecked	Checked	Unchecked	Checked	Unchecked	Unchecked	Unchecked	Unchecked	Checked	Unchecked	Unchecked		Unchecked	Unchecked	Unchecked	Unchecked	Unchecked
57		9th	Male	No	Individual	Yes	Optional	Because some people would stress for this because they do not have time or money to do the project.	Optional	Because some people might not like a competition vibe or where they might feel like crap because they did not do as good as others.	Checked	Unchecked	Unchecked	Checked	Unchecked	Unchecked	Unchecked	Checked	Checked	Checked	A TV show	Unchecked	Unchecked	Checked	Unchecked	Unchecked	Unchecked	Unchecked	Unchecked	Unchecked	Checked	Parent	Unchecked	Checked	Unchecked	Unchecked	Unchecked	Unchecked	Unchecked	Unchecked	Unchecked	Unchecked	Checked	getting supplies	Unchecked	Unchecked	Unchecked	Unchecked	Unchecked
58		9th	Male	No	Individual	No, but I did a science fair project to satisfy a school project requirement.	Optional	Because people shouldn't be forced to do something they don't want to do. Also people might not have the time or resources to do a science project.	Optional	Because people shouldn't be forced to do something they don't want to do. Also people might not have the time or resources to do a science project.	Checked	Checked	Checked	Checked	Checked	Unchecked	Unchecked	Checked	Checked	Unchecked		Checked	Unchecked	Unchecked	Checked	Unchecked	Unchecked	Unchecked	Checked	Checked	Unchecked		Checked	Unchecked	Unchecked	Checked	Unchecked	Checked	Checked	Unchecked	Checked	Unchecked	Unchecked		Unchecked	Checked	Unchecked	Checked	Unchecked
59			Female	No	Individual	Yes	Optional	Because students already have enough work as it is	Optional	Because most kids don't like to loose	Checked	Unchecked	Unchecked	Unchecked	Unchecked	Unchecked	Unchecked	Unchecked	Unchecked	Unchecked		Checked	Unchecked	Unchecked	Unchecked	Unchecked	Unchecked	Unchecked	Unchecked	Unchecked	Unchecked		Unchecked	Unchecked	Unchecked	Unchecked	Unchecked	Unchecked	Unchecked	Unchecked	Unchecked	Unchecked	Checked	Them giving you the project idea	Unchecked	Unchecked	Unchecked	Unchecked	Unchecked
60		9th	Female	No	Individual	Yes	Optional	Because so kids do not have the time to do a good science fair as other kids do.	Required	Because it makes the child doing the science fair project to do better each year they do science fair.	Unchecked	Unchecked	Unchecked	Checked	Unchecked	Checked	Unchecked	Checked	Checked	Unchecked		Unchecked	Unchecked	Checked	Checked	Unchecked	Checked	Unchecked	Checked	Checked	Unchecked		Unchecked	Checked	Checked	Checked	Checked	Checked	Checked	Checked	Checked	Unchecked	Unchecked		Unchecked	Checked	Checked	Checked	Unchecked
61		9th	Female	No	Individual	Yes	Optional	Because so kids do not have the time to do a good science fair as other kids do.	Required	Because it makes the child doing the science fair project to do better each year they do science fair.	Unchecked	Unchecked	Unchecked	Checked	Unchecked	Checked	Unchecked	Checked	Checked	Unchecked		Unchecked	Unchecked	Checked	Checked	Unchecked	Checked	Unchecked	Checked	Checked	Unchecked		Unchecked	Checked	Checked	Checked	Checked	Checked	Checked	Checked	Checked	Unchecked	Unchecked		Unchecked	Checked	Checked	Checked	Unchecked
62		9th	Female	No	Individual	Yes	Optional	Science may not be everyone's strong suit or interest. Maybe have the option of different academic competitions instead (science, history, language fair?).	Optional	Science fair may not be the right competition for everyone. Everyone should be able to choose what they would like to compete in and how to express their skills and interests.	Checked	Checked	Checked	Checked	Checked	Checked	Unchecked	Checked	Checked	Unchecked		Checked	Checked	Unchecked	Unchecked	Unchecked	Unchecked	Unchecked	Unchecked	Unchecked	Unchecked		Unchecked	Unchecked	Unchecked	Unchecked	Unchecked	Unchecked	Unchecked	Unchecked	Checked	Unchecked	Unchecked		Unchecked	Unchecked	Unchecked	Unchecked	Unchecked
63		10th	Female	No	Individual	Yes	Optional	Its too much work for a single project. I'm a 10th grader that takes pre ap classes and gets daily homeworks. its really hard for me to do science fair along with my other classes	Required	If you worked hard for your project what sthe use if you didnt go to the competiotion	Checked	Checked	Checked	Checked	Checked	Checked	Checked	Checked	Checked	Unchecked		Unchecked	Unchecked	Unchecked	Checked	Unchecked	Unchecked	Unchecked	Checked	Checked	Unchecked		Unchecked	Checked	Checked	Checked	Checked	Unchecked	Unchecked	Unchecked	Unchecked	Unchecked	Unchecked		Checked	Unchecked	Checked	Unchecked	Checked
64		9th	Female	No	Individual	Yes	Optional	They do not help me grow as a student, and because I want to be a lawyer when I grow up I will have no need for this.	Optional	This induces stress upon students and parents that shouldn't be necessary.	Checked	Checked	Checked	Checked	Checked	Unchecked	Unchecked	Checked	Checked	Unchecked		Checked	Checked	Unchecked	Checked	Unchecked	Unchecked	Unchecked	Unchecked	Unchecked	Unchecked		Checked	Unchecked	Checked	Checked	Unchecked	Checked	Unchecked	Unchecked	Checked	Unchecked	Unchecked		Unchecked	Unchecked	Checked	Checked	Unchecked
65		9th	Female	No	Individual	Yes	Optional	There are so many people that simply don't have the time to put all their effort into the project	Optional	There are so many people that simply don't have the time to put all their effort into the project	Checked	Checked	Checked	Checked	Checked	Checked	Checked	Checked	Checked	Unchecked		Checked	Unchecked	Unchecked	Checked	Unchecked	Unchecked	Unchecked	Unchecked	Unchecked	Unchecked		Checked	Checked	Checked	Checked	Unchecked	Checked	Checked	Checked	Checked	Unchecked	Unchecked		Checked	Checked	Unchecked	Checked	Unchecked
66		10th	Female	Yes	Individual	Yes	Optional	Science Fair is pointless. No one wants or cares to do it (which is why a lit of kids take regular classes), and you can only imagine how the teachers feel about having to grade them. A lot of the sci. fair projects I did weren't even graded! Plus, my school still does sci. fair for what - receiving academic awards and recognition? Well that's an ironic way to go about it because a very large fra…	Optional	A lot of people don't have the time or the amount of cares it takes to be part of upper level competition.	Checked	Checked	Checked	Checked	Checked	Checked	Checked	Checked	Checked	Unchecked		Unchecked	Unchecked	Unchecked	Unchecked	Checked	Unchecked	Unchecked	Checked	Unchecked	Unchecked		Unchecked	Checked	Checked	Checked	Unchecked	Checked	Checked	Checked	Checked	Unchecked	Unchecked		Unchecked	Unchecked	Unchecked	Checked	Unchecked
67		9th	Female	No	Individual	Yes	Optional	Because its very time consuming	Optional	Time consuming	Checked	Unchecked	Unchecked	Checked	Checked	Checked	Unchecked	Unchecked	Unchecked	Unchecked		Checked	Unchecked	Unchecked	Checked	Unchecked	Unchecked	Unchecked	Unchecked	Unchecked	Unchecked		Unchecked	Unchecked	Checked	Checked	Unchecked	Unchecked	Unchecked	Unchecked	Unchecked	Unchecked	Unchecked		Unchecked	Unchecked	Unchecked	Checked	Unchecked
68		10th	Male	Yes	Individual	Yes	Required	Forces students, some of whom would not voluntarily, to do research on a topic or create something they have interest in. With loose regulations and proper time should it be forced	Required	Competitions usually require one to speak to judges, improving speaking skills. Also competition usually gives students incentives to do better and work harder.	Checked	Unchecked	Checked	Checked	Checked	Checked	Unchecked	Checked	Checked	Unchecked		Checked	Unchecked	Unchecked	Unchecked	Unchecked	Unchecked	Unchecked	Checked	Unchecked	Unchecked		Unchecked	Checked	Unchecked	Unchecked	Checked	Checked	Checked	Unchecked	Checked	Unchecked	Unchecked		Unchecked	Unchecked	Unchecked	Unchecked	Unchecked
69		9th	Female	No	Team	Yes	Optional	Some people don't enjoy it, and also some people have very little time.	Optional	Once again, some people don't enjoy it and some don't have time. Also for those who do enjoy it they may just be doing it for fun rather than for competition purposes.	Checked	Checked	Unchecked	Checked	Checked	Unchecked	Unchecked	Checked	Unchecked	Unchecked		Checked	Unchecked	Unchecked	Unchecked	Unchecked	Unchecked	Unchecked	Checked	Unchecked	Unchecked		Unchecked	Checked	Checked	Unchecked	Unchecked	Checked	Unchecked	Unchecked	Unchecked	Unchecked	Unchecked		Unchecked	Unchecked	Unchecked	Unchecked	Unchecked
70											Unchecked	Unchecked	Unchecked	Unchecked	Unchecked	Unchecked	Unchecked	Unchecked	Unchecked	Unchecked		Unchecked	Unchecked	Unchecked	Unchecked	Unchecked	Unchecked	Unchecked	Unchecked	Unchecked	Unchecked		Unchecked	Unchecked	Unchecked	Unchecked	Unchecked	Unchecked	Unchecked	Unchecked	Unchecked	Unchecked	Unchecked		Unchecked	Unchecked	Unchecked	Unchecked	Unchecked
71		12th	Female	No	Team	No	Optional	If it was required, people wouldn't be doing it because they want to, they would do it because they have to. Their results and data would be inaccurate because they could care less about the project. An optional project means a student that's more engaged and wants to truly see the final results.	Optional	Same as my last reason.	Checked	Checked	Checked	Checked	Checked	Checked	Unchecked	Checked	Checked	Unchecked		Unchecked	Unchecked	Unchecked	Unchecked	Checked	Unchecked	Unchecked	Checked	Unchecked	Unchecked		Unchecked	Checked	Checked	Unchecked	Unchecked	Unchecked	Unchecked	Unchecked	Unchecked	Unchecked	Unchecked		Unchecked	Unchecked	Checked	Unchecked	Unchecked
72		9th	Female	No	Individual	Yes	Required	If it is required once every one or two years then its fine bc its a way of studying thats more affective plus for people who is shy but still smart its a way of letting people see their talent	Optional	Competition shouldnt matter so much that it gas to be required	Checked	Unchecked	Unchecked	Checked	Checked	Unchecked	Unchecked	Checked	Checked	Unchecked		Unchecked	Unchecked	Unchecked	Checked	Checked	Unchecked	Unchecked	Checked	Unchecked	Unchecked		Checked	Checked	Checked	Unchecked	Unchecked	Unchecked	Unchecked	Unchecked	Unchecked	Unchecked	Unchecked		Checked	Unchecked	Checked	Unchecked	Unchecked
73		11th	Female	Yes	Individual	Yes	Optional	Some students aren't interested in working in this field of study. Therefore, requiring students to do a project is tough on them.	Required	If students choose to do a project they should have the opportunity to compete among other students.	Checked	Checked	Checked	Checked	Checked	Checked	Checked	Checked	Checked	Unchecked		Unchecked	Unchecked	Unchecked	Checked	Unchecked	Checked	Checked	Checked	Unchecked	Unchecked		Unchecked	Checked	Checked	Checked	Unchecked	Unchecked	Checked	Unchecked	Checked	Unchecked	Unchecked		Unchecked	Checked	Unchecked	Checked	Unchecked
74		9th	Female	No	Individual	Yes	Optional	The reason being because few children (teens) may not want to participate in the science fair,or may simply not be interested.	Optional	As I have said before ,few students may want to participate,maybe kids in higher academics(or not) would like to participate.However some may not be interested in science,and are interested in something else.For example somebody may be more interested in Robotics.	Unchecked	Unchecked	Checked	Unchecked	Unchecked	Unchecked	Unchecked	Unchecked	Unchecked	Unchecked		Unchecked	Unchecked	Checked	Unchecked	Unchecked	Unchecked	Unchecked	Unchecked	Unchecked	Checked	This project was mainly individual,however few family members participated.	Unchecked	Unchecked	Unchecked	Unchecked	Unchecked	Unchecked	Unchecked	Unchecked	Unchecked	Unchecked	Checked	Participating	Unchecked	Unchecked	Unchecked	Checked	Unchecked
75		9th	Female	No	Individual	Yes	Optional	because people are different and some may want to do tests and some may want to do science fair so everyone should have a choice.	Optional	because not all people like competition and don't always like the stress of it.	Checked	Checked	Checked	Checked	Checked	Checked	Unchecked	Checked	Unchecked	Unchecked		Unchecked	Unchecked	Unchecked	Checked	Unchecked	Unchecked	Unchecked	Unchecked	Unchecked	Checked	me	Unchecked	Unchecked	Unchecked	Unchecked	Unchecked	Checked	Unchecked	Unchecked	Unchecked	Unchecked	Unchecked		Unchecked	Unchecked	Unchecked	Unchecked	Unchecked
76		9th	Male		Individual	Yes	Optional	Because the project takes to long	Optional	Some people dont like competitng	Checked	Unchecked	Checked	Checked	Unchecked	Checked	Unchecked	Unchecked	Unchecked	Unchecked		Checked	Unchecked	Unchecked	Unchecked	Unchecked	Unchecked	Unchecked	Unchecked	Unchecked	Unchecked		Unchecked	Unchecked	Unchecked	Unchecked	Unchecked	Unchecked	Unchecked	Unchecked	Unchecked	Unchecked	Unchecked		Unchecked	Unchecked	Unchecked	Unchecked	Unchecked
77			Male	Yes	Individual	Yes	Required	to challenge students in the science field	Optional		Checked	Checked	Unchecked	Checked	Unchecked	Unchecked	Unchecked	Checked	Checked	Unchecked		Checked	Unchecked	Unchecked	Unchecked	Unchecked	Unchecked	Unchecked	Unchecked	Unchecked	Unchecked		Unchecked	Unchecked	Unchecked	Unchecked	Unchecked	Checked	Unchecked	Unchecked	Unchecked	Unchecked	Unchecked		Unchecked	Unchecked	Checked	Unchecked	Unchecked
78		9th	Male	No	Individual	Yes	Optional	Some people don't have other classes they need to worry about	Optional	Some people don't want to go tot the competition	Checked	Checked	Checked	Checked	Checked	Unchecked	Unchecked	Checked	Checked	Unchecked		Checked	Unchecked	Unchecked	Checked	Checked	Unchecked	Unchecked	Checked	Unchecked	Unchecked		Unchecked	Unchecked	Checked	Unchecked	Unchecked	Checked	Checked	Unchecked	Checked	Unchecked	Unchecked		Unchecked	Unchecked	Checked	Unchecked	Unchecked
79		9th	Female	No	Individual	Yes	Optional	It should be something the student wants to do- not is forced to do.	Optional	If there is a conflict with scheduling it shouldn't be required the student be there.	Checked	Checked	Checked	Checked	Checked	Checked	Checked	Checked	Checked	Unchecked		Checked	Unchecked	Unchecked	Checked	Unchecked	Unchecked	Unchecked	Unchecked	Unchecked	Unchecked		Checked	Unchecked	Checked	Unchecked	Unchecked	Checked	Unchecked	Unchecked	Checked	Unchecked	Unchecked		Checked	Unchecked	Unchecked	Unchecked	Unchecked
80		9th	Male	No	Individual	Yes	Optional	Because not everyone desires to research and present to other people. It takes up so much time for other topics to be learned.	Optional	Not everyone wants to compete.	Checked	Checked	Checked	Checked	Unchecked	Checked	Checked	Unchecked	Checked	Unchecked		Checked	Checked	Checked	Checked	Checked	Unchecked	Unchecked	Unchecked	Checked	Unchecked		Checked	Checked	Unchecked	Checked	Unchecked	Checked	Unchecked	Unchecked	Checked	Unchecked	Unchecked		Checked	Checked	Unchecked	Checked	Unchecked
81		9th	Female	Yes	Individual	Yes	Optional	students should choose if they want to do a big project that takes up a lot of their time and effort.	Optional	Students should choose if they want to compete because it is a big deal to compete and present.	Checked	Checked	Checked	Checked	Checked	Checked	Checked	Checked	Checked	Unchecked		Checked	Unchecked	Unchecked	Unchecked	Unchecked	Unchecked	Unchecked	Checked	Unchecked	Checked	Dr. Edward Kim of The University of Tennessee	Unchecked	Unchecked	Unchecked	Unchecked	Unchecked	Unchecked	Unchecked	Unchecked	Checked	Unchecked	Unchecked		Unchecked	Unchecked	Unchecked	Unchecked	Unchecked
82		9th	Female	No	Individual	Yes	Optional	because it based on peoples choice to do it	Optional	because some people would like to show their other skills	Unchecked	Unchecked	Unchecked	Checked	Unchecked	Checked	Unchecked	Checked	Checked	Unchecked		Unchecked	Unchecked	Unchecked	Checked	Unchecked	Unchecked	Unchecked	Checked	Checked	Unchecked		Unchecked	Unchecked	Unchecked	Checked	Unchecked	Unchecked	Checked	Unchecked	Unchecked	Unchecked	Unchecked		Unchecked	Unchecked	Unchecked	Unchecked	Unchecked
83			Female		Individual	No, but I did a science fair project to satisfy a school project requirement.	Optional	Not all students like doing science project	Optional	Again not all students like to compete in science project	Checked	Checked	Checked	Checked	Checked	Checked	Unchecked	Checked	Checked	Checked		Unchecked	Unchecked	Checked	Unchecked	Unchecked	Unchecked	Unchecked	Checked	Unchecked	Unchecked		Unchecked	Unchecked	Checked	Checked	Checked	Unchecked	Checked	Checked	Checked	Unchecked	Unchecked		Unchecked	Unchecked	Checked	Checked	Checked
84		9th	Male	No	Individual	Yes	Required	Science Fair helps you draw a conclusion from facts by performing a task and researching	Optional	Not everything has to be for competition. I like to compete but not everyone is comfortable in competitions.	Checked	Checked	Checked	Checked	Checked	Checked	Checked	Checked	Checked	Unchecked		Checked	Unchecked	Unchecked	Unchecked	Unchecked	Unchecked	Unchecked	Unchecked	Unchecked	Unchecked		Unchecked	Unchecked	Unchecked	Checked	Unchecked	Checked	Checked	Unchecked	Checked	Unchecked	Unchecked		Unchecked	Unchecked	Unchecked	Checked	Unchecked
85			Female	No	Individual	Yes	Optional	Lots of work	Required		Checked	Checked	Checked	Checked	Unchecked	Unchecked	Unchecked	Unchecked	Unchecked	Unchecked		Checked	Unchecked	Unchecked	Checked	Unchecked	Unchecked	Unchecked	Unchecked	Unchecked	Unchecked		Unchecked	Unchecked	Unchecked	Checked	Unchecked	Checked	Checked	Checked	Unchecked	Unchecked	Unchecked		Unchecked	Unchecked	Unchecked	Unchecked	Unchecked
86		9th	Female	Yes	Individual	Yes	Required	It is a good way to culture yourself in more ways than can be taught in a classroom setting, I do however agree with going to competition being optional.	Optional	I've heard it's really boring, and some people might be shy or somthing	Checked	Checked	Checked	Checked	Checked	Checked	Checked	Checked	Checked	Unchecked		Checked	Checked	Checked	Checked	Checked	Unchecked	Unchecked	Checked	Unchecked	Unchecked		Unchecked	Unchecked	Unchecked	Checked	Unchecked	Checked	Checked	Unchecked	Checked	Unchecked	Unchecked		Unchecked	Unchecked	Unchecked	Checked	Unchecked
87		11th	Male	No	Individual	Yes	Optional		Optional		Checked	Checked	Checked	Checked	Checked	Checked	Unchecked	Checked	Checked	Unchecked		Unchecked	Unchecked	Unchecked	Unchecked	Unchecked	Unchecked	Unchecked	Checked	Unchecked	Unchecked		Unchecked	Unchecked	Unchecked	Checked	Unchecked	Checked	Unchecked	Unchecked	Checked	Unchecked	Unchecked		Unchecked	Unchecked	Unchecked	Unchecked	Unchecked
88			Female	No	Individual	Yes	Optional	I think everyone would like to have the option of doing the science fair or not	Required	Why would you enter a project for nothing besides a grade?	Checked	Checked	Checked	Checked	Checked	Checked	Checked	Checked	Checked	Unchecked		Checked	Checked	Checked	Unchecked	Unchecked	Unchecked	Unchecked	Checked	Unchecked	Unchecked		Unchecked	Checked	Checked	Unchecked	Unchecked	Checked	Checked	Unchecked	Unchecked	Unchecked	Unchecked		Unchecked	Unchecked	Checked	Checked	Unchecked
89			Female	No	Individual	Yes	Optional	Everyone should have an option to do it or to not do it	Required	Why would you enter a project in to a fair if there is no competition?	Checked	Checked	Checked	Checked	Checked	Checked	Checked	Checked	Checked	Unchecked		Checked	Checked	Checked	Unchecked	Unchecked	Unchecked	Unchecked	Checked	Unchecked	Unchecked		Unchecked	Unchecked	Checked	Checked	Unchecked	Checked	Checked	Unchecked	Unchecked	Unchecked	Unchecked		Unchecked	Unchecked	Checked	Checked	Unchecked
90		10th	Male	Yes	Individual	Yes	Required	Its a valuable experience that looks very good on a college resume if you do well.	Required	Same as above	Checked	Checked	Checked	Checked	Checked	Checked	Checked	Checked	Checked	Checked	Every possible resource	Unchecked	Unchecked	Unchecked	Checked	Checked	Unchecked	Unchecked	Checked	Checked	Unchecked		Unchecked	Unchecked	Unchecked	Unchecked	Unchecked	Unchecked	Unchecked	Unchecked	Unchecked	Unchecked	Unchecked		Unchecked	Unchecked	Checked	Checked	Unchecked
91		10th	Female	Yes	Individual	Yes	Optional	I believe that science fair projects should be optional because I see how many people half-heartedly complete the project. It doesn't challenge them because they choose a very simple topic and complete it the night before with little to no effort. If people are truly interested, they will participate and really dedicate time to the project.	Optional	Again, not all people are interested in competition. Personally, I think experiencing it despite not placing would be something very beneficial. However, not all students want to go to that level and should not be forced to either.	Checked	Unchecked	Unchecked	Checked	Unchecked	Checked	Unchecked	Checked	Checked	Unchecked		Checked	Unchecked	Unchecked	Unchecked	Unchecked	Unchecked	Unchecked	Unchecked	Unchecked	Unchecked		Unchecked	Unchecked	Unchecked	Unchecked	Unchecked	Checked	Unchecked	Unchecked	Unchecked	Unchecked	Checked	gathering the materials	Unchecked	Unchecked	Unchecked	Unchecked	Unchecked
92		10th	Male	Yes	Individual	No, but I did a science fair project to satisfy a school project requirement.	Optional	I believe it should be optional because it should onl be done by people who want to. By not giving an option, students are pressed to find an idea and complete a project to just get a grade rather than explore a subject and really try to put their scientific knowledge to use.	Optional	Some people do not want to invest the time in competing, while others may.	Checked	Checked	Checked	Checked	Checked	Checked	Unchecked	Unchecked	Checked	Unchecked		Checked	Unchecked	Unchecked	Checked	Unchecked	Unchecked	Unchecked	Checked	Checked	Unchecked		Unchecked	Checked	Checked	Checked	Unchecked	Checked	Checked	Unchecked	Checked	Unchecked	Unchecked		Unchecked	Checked	Unchecked	Unchecked	Unchecked
93		9th	Female	No	Team	Yes	Required	Its a fun way to learn about things	Optional	Competition is too mich for some kids and some kids are too busy	Checked	Checked	Checked	Checked	Checked	Checked	Unchecked	Checked	Checked	Unchecked		Checked	Unchecked	Unchecked	Unchecked	Unchecked	Unchecked	Unchecked	Checked	Unchecked	Unchecked		Unchecked	Unchecked	Checked	Checked	Unchecked	Checked	Unchecked	Unchecked	Checked	Unchecked	Unchecked		Unchecked	Unchecked	Checked	Unchecked	Unchecked
94		10th	Female	Yes	Individual	Yes	Required	Science fair helps students use the skills such as writing, grammar, math, and even technological skills to create their science fair projects. It allows them to use what they already know and to apply it in the real world.	Optional	A science fair project competition seems to be more based on who had the best project, however it depends who is measuring the level of success. A competition shouldn't judge how well a student did or did not do.	Checked	Checked	Checked	Checked	Checked	Checked	Unchecked	Checked	Checked	Unchecked		Checked	Checked	Unchecked	Unchecked	Unchecked	Unchecked	Unchecked	Checked	Unchecked	Unchecked		Unchecked	Unchecked	Unchecked	Checked	Unchecked	Unchecked	Checked	Unchecked	Unchecked	Unchecked	Unchecked		Unchecked	Unchecked	Unchecked	Unchecked	Unchecked
95		10th	Female	No	Team	No, but I did a science fair project to satisfy a school project requirement.	Optional	Some people are not interested in science.	Optional	Some might do the fair for fun	Checked	Unchecked	Unchecked	Unchecked	Checked	Unchecked	Unchecked	Unchecked	Unchecked	Unchecked		Unchecked	Unchecked	Unchecked	Unchecked	Checked	Unchecked	Unchecked	Unchecked	Unchecked	Unchecked		Unchecked	Unchecked	Unchecked	Checked	Unchecked	Unchecked	Unchecked	Unchecked	Checked	Unchecked	Unchecked		Unchecked	Unchecked	Unchecked	Unchecked	Unchecked
96		10th	Female	No	Individual	Yes	Optional	It interrupts what we are learning in class. IT JUST ISN'T NECESSARY.	Optional		Checked	Unchecked	Unchecked	Checked	Checked	Unchecked	Unchecked	Unchecked	Unchecked	Unchecked		Unchecked	Checked	Unchecked	Unchecked	Unchecked	Unchecked	Unchecked	Unchecked	Unchecked	Unchecked		Checked	Unchecked	Checked	Checked	Unchecked	Unchecked	Unchecked	Unchecked	Unchecked	Unchecked	Unchecked		Unchecked	Unchecked	Checked	Unchecked	Unchecked
97		10th	Female	No	Team	Yes	Optional				Unchecked	Unchecked	Unchecked	Unchecked	Checked	Unchecked	Unchecked	Unchecked	Unchecked	Unchecked		Unchecked	Unchecked	Unchecked	Unchecked	Unchecked	Unchecked	Unchecked	Unchecked	Unchecked	Unchecked		Unchecked	Unchecked	Unchecked	Unchecked	Unchecked	Unchecked	Unchecked	Unchecked	Unchecked	Unchecked	Unchecked		Unchecked	Unchecked	Unchecked	Unchecked	Unchecked
98		9th		No	Team	Yes	Optional	Not everyone enjoys doing science fair.	Optional	Some might want to do an experiment for lesiure.	Checked	Checked	Checked	Checked	Checked	Unchecked	Unchecked	Checked	Unchecked	Unchecked		Checked	Unchecked	Unchecked	Checked	Checked	Unchecked	Unchecked	Checked	Unchecked	Unchecked		Unchecked	Unchecked	Unchecked	Checked	Unchecked	Checked	Checked	Unchecked	Checked	Unchecked	Unchecked		Unchecked	Unchecked	Unchecked	Checked	Unchecked
99		9th	Female	No	Team	Yes	Required	It makes students be more aware about our environment and is a great learning experience. Students tend not to put in effort when a task is optional, but if it is required they give it more attention and time. this could really help students be more successful in their future.	Optional	Students should not be forced to participate if they do not want to. Some students work hard and going beyond is their goal, but others work hard but do not want to go any farther.	Checked	Checked	Checked	Checked	Unchecked	Checked	Unchecked	Checked	Checked	Unchecked		Unchecked	Unchecked	Checked	Unchecked	Unchecked	Unchecked	Unchecked	Unchecked	Unchecked	Unchecked		Unchecked	Checked	Unchecked	Unchecked	Unchecked	Checked	Unchecked	Unchecked	Checked	Unchecked	Unchecked		Unchecked	Unchecked	Unchecked	Unchecked	Unchecked
100		10th	Female	Yes	Individual	Yes	Optional	It's difficult coming up with new ideas ever year.	Required	It sets a standard.	Checked	Checked	Unchecked	Checked	Unchecked	Checked	Unchecked	Checked	Checked	Unchecked		Unchecked	Unchecked	Unchecked	Checked	Unchecked	Unchecked	Unchecked	Checked	Checked	Unchecked		Checked	Checked	Checked	Unchecked	Unchecked	Unchecked	Unchecked	Unchecked	Unchecked	Unchecked	Unchecked		Unchecked	Unchecked	Unchecked	Checked	Unchecked
101		9th	Female	No	Team	Yes	Optional	I do not think science fair should be required because I already do so much after school activity that I almost didn't have enough time to finish the project.	Optional	I do not think science fair should be required because I already do so much after school activity that I almost didn't have enough time to finish the project.	Unchecked	Unchecked	Unchecked	Checked	Checked	Unchecked	Unchecked	Checked	Checked	Unchecked		Unchecked	Unchecked	Unchecked	Unchecked	Checked	Unchecked	Unchecked	Checked	Checked	Unchecked		Unchecked	Unchecked	Unchecked	Unchecked	Unchecked	Checked	Checked	Checked	Checked	Unchecked	Unchecked		Unchecked	Unchecked	Unchecked	Unchecked	Unchecked
102		10th	Female	No	Individual	Yes	Optional		Optional		Unchecked	Unchecked	Unchecked	Unchecked	Unchecked	Unchecked	Unchecked	Checked	Unchecked	Unchecked		Unchecked	Unchecked	Unchecked	Unchecked	Unchecked	Unchecked	Unchecked	Checked	Unchecked	Unchecked		Unchecked	Unchecked	Unchecked	Unchecked	Unchecked	Unchecked	Unchecked	Unchecked	Unchecked	Unchecked	Unchecked		Unchecked	Unchecked	Unchecked	Unchecked	Unchecked
103			Female		Individual	Yes	Optional	When people are forced to do something it is no longer fun.	Optional	Not all people like competition.	Checked	Checked	Checked	Checked	Checked	Checked	Checked	Checked	Checked	Unchecked		Checked	Checked	Checked	Unchecked	Unchecked	Unchecked	Unchecked	Unchecked	Unchecked	Unchecked		Unchecked	Unchecked	Checked	Unchecked	Unchecked	Unchecked	Unchecked	Unchecked	Unchecked	Unchecked	Unchecked		Unchecked	Unchecked	Checked	Unchecked	Unchecked
104		9th	Female	No	Individual	Yes	Optional	Students have a lot of things to do and piling up science fair doesn't help.	Optional		Unchecked	Unchecked	Unchecked	Unchecked	Checked	Checked	Unchecked	Checked	Checked	Unchecked		Unchecked	Checked	Unchecked	Unchecked	Unchecked	Unchecked	Unchecked	Checked	Unchecked	Unchecked		Unchecked	Checked	Checked	Unchecked	Unchecked	Unchecked	Unchecked	Unchecked	Unchecked	Unchecked	Unchecked		Unchecked	Unchecked	Checked	Unchecked	Unchecked
105		10th	Female	No	Team	No, but I did a science fair project to satisfy a school project requirement.	Optional	they are a lot of work and people should not be forced to do something they arent passionate about	Optional	some people may want to do a project just for fun without the stress of competing	Checked	Checked	Checked	Checked	Checked	Checked	Checked	Checked	Checked	Unchecked		Unchecked	Unchecked	Unchecked	Checked	Unchecked	Unchecked	Unchecked	Checked	Unchecked	Unchecked		Unchecked	Unchecked	Checked	Unchecked	Unchecked	Checked	Unchecked	Unchecked	Checked	Unchecked	Unchecked		Unchecked	Unchecked	Unchecked	Unchecked	Unchecked
106		10th	Male	No	Individual	Yes	Optional		Optional		Checked	Checked	Checked	Checked	Unchecked	Checked	Unchecked	Checked	Checked	Unchecked		Unchecked	Unchecked	Unchecked	Unchecked	Unchecked	Unchecked	Unchecked	Checked	Unchecked	Unchecked		Unchecked	Unchecked	Unchecked	Unchecked	Unchecked	Unchecked	Unchecked	Unchecked	Checked	Unchecked	Unchecked		Unchecked	Unchecked	Unchecked	Unchecked	Unchecked
107			Female	Yes	Individual	Yes	Required	Because students need to experiment with different things to help solve problems on the world	Optional	Not all people are into competition	Checked	Unchecked	Checked	Checked	Unchecked	Checked	Unchecked	Unchecked	Checked	Unchecked		Checked	Unchecked	Checked	Checked	Unchecked	Unchecked	Unchecked	Unchecked	Checked	Unchecked		Unchecked	Unchecked	Checked	Checked	Unchecked	Checked	Checked	Checked	Unchecked	Unchecked	Unchecked		Unchecked	Unchecked	Checked	Unchecked	Unchecked
108		12th	Male	No	Team	Yes	Optional	People should be able to carry out a science fair project if they choose to. Otherwise, what is the point of doing a project if you have no desire to understand the outcome. You have the possibility to botch the results because of your desire to not go through with the experiment.	Optional	Same as before. Why do a competition, that you have no desire to compete in?	Unchecked	Unchecked	Unchecked	Unchecked	Checked	Unchecked	Unchecked	Checked	Checked	Unchecked		Unchecked	Unchecked	Unchecked	Unchecked	Unchecked	Unchecked	Unchecked	Unchecked	Unchecked	Unchecked		Unchecked	Unchecked	Unchecked	Unchecked	Unchecked	Unchecked	Unchecked	Unchecked	Unchecked	Unchecked	Unchecked		Unchecked	Unchecked	Unchecked	Unchecked	Unchecked
109			Female	No	Individual	Yes	Optional	because	Required	because	Checked	Unchecked	Unchecked	Checked	Unchecked	Checked	Unchecked	Unchecked	Unchecked	Unchecked		Checked	Unchecked	Unchecked	Checked	Unchecked	Unchecked	Unchecked	Unchecked	Unchecked	Unchecked		Unchecked	Unchecked	Unchecked	Unchecked	Unchecked	Unchecked	Unchecked	Unchecked	Checked	Unchecked	Checked	help you with minor things like making sure your introduction flows well not ddoing everything for you	Unchecked	Unchecked	Unchecked	Unchecked	Unchecked
110											Unchecked	Unchecked	Unchecked	Unchecked	Unchecked	Unchecked	Unchecked	Unchecked	Unchecked	Unchecked		Unchecked	Unchecked	Unchecked	Unchecked	Unchecked	Unchecked	Unchecked	Unchecked	Unchecked	Unchecked		Unchecked	Unchecked	Unchecked	Unchecked	Unchecked	Unchecked	Unchecked	Unchecked	Unchecked	Unchecked	Unchecked		Unchecked	Unchecked	Unchecked	Unchecked	Unchecked
111		9th	Male	No	Individual	Yes	Required	It should be required because the student can learn more about the project of what he/she is doing and student can get used to project more often.	Optional	It should be optional because some people don't have time to do the project and people might have other important things to do	Unchecked	Unchecked	Unchecked	Checked	Checked	Unchecked	Unchecked	Unchecked	Unchecked	Unchecked		Checked	Unchecked	Unchecked	Unchecked	Unchecked	Unchecked	Unchecked	Unchecked	Unchecked	Unchecked		Checked	Checked	Checked	Checked	Checked	Unchecked	Checked	Checked	Unchecked	Unchecked	Unchecked		Unchecked	Unchecked	Checked	Checked	Checked
112		10th	Female	No	Team	Yes	Optional	Students should have the option of not participating in the science fair. As a student we have many projects and assignments as it is, with the science fair added to our list it creates a lot of unneeded stress.	Optional	Students should be able to focus on what they are currently doing in school, and try to do their best at school without having to worry about doing an extra project.	Checked	Checked	Checked	Checked	Checked	Checked	Checked	Checked	Checked	Unchecked		Unchecked	Unchecked	Unchecked	Unchecked	Checked	Unchecked	Unchecked	Checked	Unchecked	Unchecked		Checked	Checked	Unchecked	Unchecked	Unchecked	Unchecked	Unchecked	Unchecked	Unchecked	Unchecked	Unchecked		Unchecked	Unchecked	Unchecked	Unchecked	Unchecked
113			Female	No	Team	Yes	Optional		Required		Checked	Checked	Checked	Unchecked	Unchecked	Unchecked	Unchecked	Checked	Checked	Unchecked		Checked	Unchecked	Unchecked	Unchecked	Unchecked	Unchecked	Unchecked	Unchecked	Unchecked	Unchecked		Unchecked	Unchecked	Unchecked	Unchecked	Unchecked	Unchecked	Unchecked	Checked	Unchecked	Unchecked	Unchecked		Unchecked	Unchecked	Unchecked	Unchecked	Unchecked
114			Female	No	Team	Yes	Optional		Required		Checked	Checked	Checked	Unchecked	Unchecked	Unchecked	Unchecked	Checked	Checked	Unchecked		Checked	Unchecked	Unchecked	Unchecked	Unchecked	Unchecked	Unchecked	Unchecked	Unchecked	Unchecked		Unchecked	Unchecked	Unchecked	Unchecked	Unchecked	Unchecked	Unchecked	Checked	Unchecked	Unchecked	Unchecked		Unchecked	Unchecked	Unchecked	Unchecked	Unchecked
115		9th	Female	No	Individual	Yes	Optional	Not all people have time to make a science fair board. Also, science fair can be really stressful, which can affect academic performance.	Optional	Some people are driven to work harder in science then others.	Checked	Checked	Checked	Checked	Checked	Checked	Checked	Checked	Checked	Unchecked		Checked	Unchecked	Unchecked	Unchecked	Unchecked	Unchecked	Unchecked	Checked	Checked	Unchecked		Unchecked	Checked	Unchecked	Unchecked	Unchecked	Unchecked	Unchecked	Unchecked	Checked	Unchecked	Unchecked		Unchecked	Unchecked	Unchecked	Unchecked	Unchecked
116		9th	Female	No	Team	Yes	Required	I believe that Science Fair is a beneficial opportunity for students to apply science to the real world.	Optional	I don't think that students should be under the pressure of creating a project and competing with others.	Checked	Checked	Checked	Checked	Unchecked	Unchecked	Unchecked	Checked	Checked	Unchecked		Checked	Unchecked	Unchecked	Checked	Unchecked	Unchecked	Unchecked	Checked	Unchecked	Unchecked		Unchecked	Unchecked	Unchecked	Checked	Unchecked	Checked	Unchecked	Unchecked	Checked	Unchecked	Unchecked		Unchecked	Unchecked	Checked	Unchecked	Unchecked
117		9th	Female	No	Individual	Yes	Optional	I feel that science fair should be optional, because many people might not want to do it but those people can have a different assignment rather than do the science fair project.	Optional	I feel that science fair projects should be optional, because certain people might not want to do it or they just prefer to do something much easier but still at a difficult level.	Checked	Checked	Checked	Checked	Checked	Checked	Checked	Checked	Unchecked	Unchecked		Checked	Checked	Unchecked	Checked	Unchecked	Unchecked	Unchecked	Checked	Unchecked	Unchecked		Unchecked	Checked	Checked	Checked	Checked	Unchecked	Unchecked	Checked	Checked	Unchecked	Unchecked		Unchecked	Checked	Checked	Checked	Checked
118		11th	Male	No	Team	No	Optional	Because a lot of students would make poor projects	Optional	Not everyone wants to compete	Checked	Checked	Checked	Checked	Checked	Checked	Checked	Checked	Checked	Unchecked		Unchecked	Unchecked	Unchecked	Unchecked	Checked	Unchecked	Unchecked	Checked	Unchecked	Unchecked		Unchecked	Checked	Checked	Unchecked	Unchecked	Unchecked	Unchecked	Unchecked	Checked	Unchecked	Unchecked		Unchecked	Unchecked	Checked	Unchecked	Unchecked
119		9th	Male	No	Individual	Yes	Optional	Science Fair is not very useful in my perspective. People don't really try if it's required, and if it's optional, then the people who actually care do real projects. With it being required, a bunch of people just bs their way through for a 100	Optional	Some people make projects that wouldn't last a day in competition, such as myself	Checked	Checked	Unchecked	Checked	Checked	Checked	Unchecked	Checked	Unchecked	Unchecked		Checked	Unchecked	Unchecked	Unchecked	Checked	Unchecked	Unchecked	Unchecked	Unchecked	Unchecked		Unchecked	Checked	Unchecked	Checked	Unchecked	Unchecked	Checked	Unchecked	Checked	Unchecked	Unchecked		Unchecked	Checked	Unchecked	Checked	Unchecked
120		12th	Female	Yes	Individual	No	Optional	If you try to push a subject on a developing child, that may actually result in digression from the initial path they were set in. Science should be based on curiosity.	Optional	I have competed with many other students whose school require them to do science fair for an easy 100. It insults me that they take the competitions so lightly when I spend months of my time and energy working on a topic I believe will change the world.	Unchecked	Unchecked	Unchecked	Checked	Checked	Checked	Unchecked	Checked	Checked	Unchecked		Unchecked	Unchecked	Unchecked	Unchecked	Unchecked	Checked	Unchecked	Checked	Checked	Unchecked		Unchecked	Unchecked	Unchecked	Unchecked	Unchecked	Checked	Checked	Unchecked	Checked	Unchecked	Unchecked		Checked	Checked	Unchecked	Checked	Unchecked
121		11th	Female	Yes	Individual	Yes	Optional	When science fair is required it puts so much stress on those participating to just get it done. Most don't actually learn anything of value to them in the long run. It's just another assignment to get done on top of all the other work already given to us by our teachers. For those who prefer to put effort into all the work that they do it's even more stressful. It really isn't the best way to ge…	Optional	When science fair is required it puts so much stress on those participating to just get it done. Most don't actually learn anything of value to them in the long run. It's just another assignment to get done on top of all the other work already given to us by our teachers. For those who prefer to put effort into all the work that they do it's even more stressful. It really isn't the best way to ge…	Checked	Unchecked	Unchecked	Checked	Unchecked	Checked	Unchecked	Checked	Checked	Unchecked		Checked	Unchecked	Unchecked	Unchecked	Unchecked	Unchecked	Unchecked	Checked	Unchecked	Unchecked		Unchecked	Unchecked	Unchecked	Unchecked	Unchecked	Checked	Unchecked	Unchecked	Checked	Unchecked	Unchecked		Unchecked	Unchecked	Unchecked	Unchecked	Unchecked
122		11th	Male	Yes	Individual	Yes	Required	It helps to reinforce the students scientific knowledge and looks good on a college resume.	Optional	Some people might not have the time or money to compete. Others might just not be comfortable competing with their projects.	Unchecked	Unchecked	Unchecked	Checked	Unchecked	Checked	Unchecked	Checked	Checked	Unchecked		Unchecked	Unchecked	Unchecked	Checked	Checked	Checked	Unchecked	Unchecked	Unchecked	Unchecked		Unchecked	Checked	Checked	Checked	Unchecked	Checked	Unchecked	Unchecked	Checked	Unchecked	Unchecked		Unchecked	Checked	Checked	Checked	Unchecked
123		12th	Male	No	Individual	No	Optional	Some people are just not as interested in science. Why force them to make a project if they are not passionate? It is like if someone forced me to enter an essay writing contest or write go into a debate competition - it is not something that will help me.	Optional	Same as above	Checked	Checked	Checked	Checked	Checked	Checked	Unchecked	Checked	Checked	Unchecked		Checked	Unchecked	Unchecked	Checked	Unchecked	Checked	Unchecked	Checked	Checked	Unchecked		Checked	Checked	Checked	Unchecked	Unchecked	Checked	Unchecked	Unchecked	Unchecked	Unchecked	Unchecked		Checked	Unchecked	Unchecked	Unchecked	Unchecked
124		10th	Female	Yes	Individual	No	Optional		Optional		Checked	Checked	Unchecked	Checked	Checked	Checked	Unchecked	Checked	Checked	Unchecked		Checked	Unchecked	Unchecked	Unchecked	Unchecked	Unchecked	Unchecked	Unchecked	Unchecked	Unchecked		Unchecked	Checked	Unchecked	Unchecked	Unchecked	Unchecked	Checked	Unchecked	Unchecked	Unchecked	Unchecked		Unchecked	Unchecked	Unchecked	Unchecked	Unchecked
125		9th	Male	No	Individual	No, but I did a science fair project to satisfy a school project requirement.	Required	Good experience	Optional	Not everyone wants to do it	Unchecked	Unchecked	Unchecked	Checked	Checked	Checked	Unchecked	Unchecked	Unchecked	Unchecked		Unchecked	Unchecked	Unchecked	Checked	Unchecked	Unchecked	Unchecked	Unchecked	Unchecked	Unchecked		Checked	Unchecked	Unchecked	Checked	Unchecked	Unchecked	Unchecked	Unchecked	Unchecked	Unchecked	Unchecked		Unchecked	Checked	Unchecked	Unchecked	Unchecked
126		12th	Male	No	Individual	No	Optional	Required projects put more projects that are half-haerted into the competition, thus a waste of time and resources.	Optional	Required projects put more projects that are half-haerted into the competition, thus a waste of time and resources.	Checked	Checked	Unchecked	Checked	Unchecked	Checked	Unchecked	Checked	Unchecked	Unchecked		Checked	Unchecked	Unchecked	Unchecked	Unchecked	Unchecked	Unchecked	Checked	Unchecked	Unchecked		Unchecked	Unchecked	Checked	Unchecked	Unchecked	Checked	Unchecked	Unchecked	Checked	Unchecked	Unchecked		Unchecked	Checked	Checked	Unchecked	Unchecked
127		12th	Male	No	Individual	Yes	Optional		Optional		Checked	Checked	Unchecked	Checked	Unchecked	Checked	Unchecked	Unchecked	Unchecked	Unchecked		Unchecked	Unchecked	Unchecked	Checked	Unchecked	Unchecked	Unchecked	Unchecked	Unchecked	Unchecked		Unchecked	Unchecked	Checked	Unchecked	Unchecked	Checked	Unchecked	Unchecked	Checked	Unchecked	Unchecked		Unchecked	Unchecked	Unchecked	Unchecked	Unchecked
128		9th	Male	No	Individual	Yes	Optional		Optional		Checked	Checked	Checked	Checked	Checked	Checked	Unchecked	Checked	Checked	Unchecked		Checked	Unchecked	Unchecked	Checked	Unchecked	Unchecked	Unchecked	Unchecked	Unchecked	Unchecked		Unchecked	Unchecked	Unchecked	Checked	Unchecked	Checked	Checked	Unchecked	Unchecked	Unchecked	Unchecked		Unchecked	Unchecked	Unchecked	Checked	Unchecked
129		11th	Female	Yes	Individual	No, but I did a science fair project to satisfy a school project requirement.	Optional		Required		Unchecked	Unchecked	Unchecked	Unchecked	Unchecked	Unchecked	Unchecked	Checked	Checked	Unchecked		Unchecked	Unchecked	Unchecked	Unchecked	Unchecked	Unchecked	Unchecked	Checked	Unchecked	Unchecked		Unchecked	Unchecked	Checked	Unchecked	Unchecked	Unchecked	Unchecked	Unchecked	Unchecked	Unchecked	Unchecked		Unchecked	Unchecked	Checked	Unchecked	Unchecked
130		12th	Female	No	Team	Yes	Optional	More motivation to innovate	Optional	Once again more motivation to innovate	Unchecked	Unchecked	Unchecked	Checked	Checked	Unchecked	Unchecked	Unchecked	Unchecked	Unchecked		Unchecked	Unchecked	Unchecked	Checked	Unchecked	Unchecked	Unchecked	Unchecked	Unchecked	Unchecked		Unchecked	Unchecked	Unchecked	Unchecked	Unchecked	Checked	Unchecked	Unchecked	Unchecked	Unchecked	Unchecked		Unchecked	Unchecked	Unchecked	Unchecked	Unchecked
131		11th	Female	No	Individual	Yes	Optional	Not everyone is into STEM	Required	competition fuels success	Checked	Checked	Unchecked	Checked	Unchecked	Checked	Unchecked	Checked	Checked	Unchecked		Checked	Checked	Unchecked	Checked	Unchecked	Unchecked	Unchecked	Checked	Unchecked	Unchecked		Unchecked	Unchecked	Checked	Checked	Unchecked	Checked	Checked	Checked	Unchecked	Unchecked	Unchecked		Unchecked	Unchecked	Unchecked	Checked	Unchecked
132		12th	Female	No	Team	Yes	Optional	Doing something out of one's own freewill creates for a greater sense of motivation to achieve.	Optional	Doing something out of one's own freewill creates for a greater sense of motivation to achieve.	Unchecked	Unchecked	Unchecked	Checked	Unchecked	Checked	Unchecked	Checked	Unchecked	Unchecked		Unchecked	Unchecked	Unchecked	Checked	Unchecked	Unchecked	Unchecked	Checked	Unchecked	Unchecked		Unchecked	Unchecked	Unchecked	Unchecked	Unchecked	Checked	Unchecked	Unchecked	Checked	Unchecked	Unchecked		Unchecked	Unchecked	Unchecked	Unchecked	Unchecked
133		12th	Male	No	Team	No	Required	Offers great opportunities to get involved in the research field.	Optional	Not all students may be comfortable speaking in front of people.	Unchecked	Unchecked	Unchecked	Checked	Checked	Checked	Unchecked	Checked	Checked	Unchecked		Unchecked	Unchecked	Unchecked	Checked	Unchecked	Unchecked	Unchecked	Checked	Checked	Unchecked		Unchecked	Checked	Checked	Unchecked	Unchecked	Checked	Unchecked	Unchecked	Checked	Unchecked	Unchecked		Unchecked	Checked	Unchecked	Unchecked	Unchecked
134		12th	Female	No	Individual	Yes	Required	In-depth research fosters increased interest and knowledge.	Required	This allows students to see others and grow from what they need to improve on.	Unchecked	Unchecked	Unchecked	Checked	Checked	Checked	Unchecked	Checked	Unchecked	Unchecked		Unchecked	Unchecked	Unchecked	Checked	Checked	Checked	Unchecked	Checked	Unchecked	Unchecked		Unchecked	Unchecked	Checked	Unchecked	Unchecked	Checked	Checked	Unchecked	Checked	Unchecked	Unchecked		Unchecked	Checked	Checked	Unchecked	Unchecked
135		12th	Female	No	Individual	Yes	Required	This allows students vital exposure to the research and experimentation process.	Required	Competition is an important experience that gives students to hear critiques from experts in a given field.	Checked	Checked	Checked	Checked	Checked	Checked	Unchecked	Checked	Checked	Unchecked		Checked	Unchecked	Unchecked	Checked	Unchecked	Unchecked	Unchecked	Checked	Unchecked	Unchecked		Unchecked	Unchecked	Checked	Checked	Unchecked	Checked	Unchecked	Unchecked	Checked	Unchecked	Unchecked		Unchecked	Unchecked	Unchecked	Unchecked	Unchecked
136		12th	Female	No	Individual	Yes	Optional	Not everyone has an interest	Optional	Some people just like to research and not compete	Checked	Checked	Checked	Checked	Checked	Checked	Unchecked	Checked	Checked	Unchecked		Unchecked	Unchecked	Unchecked	Checked	Unchecked	Unchecked	Unchecked	Checked	Checked	Unchecked		Unchecked	Checked	Checked	Checked	Unchecked	Checked	Unchecked	Unchecked	Checked	Unchecked	Unchecked		Unchecked	Checked	Checked	Checked	Unchecked
137		12th	Female	No	Individual	Yes	Optional	Because it should be a fun optional experience	Optional	Because it should be a fun optional experience	Checked	Unchecked	Unchecked	Checked	Checked	Unchecked	Unchecked	Checked	Checked	Unchecked		Checked	Unchecked	Unchecked	Checked	Unchecked	Unchecked	Unchecked	Checked	Checked	Unchecked		Unchecked	Checked	Unchecked	Checked	Unchecked	Unchecked	Unchecked	Unchecked	Unchecked	Unchecked	Unchecked		Unchecked	Checked	Unchecked	Unchecked	Unchecked
138		12th	Female	No	Individual	No, but I did a science fair project to satisfy a school project requirement.	Required	Even though I didn't want to do it, I ended up learning a lot and enjoying the experience.	Required	It would be a waste to let the project go to waste.	Unchecked	Unchecked	Unchecked	Checked	Unchecked	Unchecked	Unchecked	Checked	Checked	Unchecked		Unchecked	Unchecked	Unchecked	Unchecked	Unchecked	Unchecked	Unchecked	Checked	Unchecked	Unchecked		Checked	Unchecked	Unchecked	Unchecked	Unchecked	Checked	Checked	Unchecked	Checked	Unchecked	Unchecked		Checked	Unchecked	Unchecked	Unchecked	Unchecked
139		12th	Female	No	Individual	No, but I did a science fair project to satisfy a school project requirement.	Optional	Competition is good. If it's required some people will blow it off	Optional	some might not do science fair because they don't like competition	Checked	Checked	Checked	Checked	Checked	Checked	Unchecked	Unchecked	Unchecked	Unchecked		Checked	Unchecked	Unchecked	Checked	Unchecked	Unchecked	Unchecked	Unchecked	Unchecked	Unchecked		Unchecked	Unchecked	Unchecked	Unchecked	Unchecked	Checked	Checked	Checked	Unchecked	Unchecked	Unchecked		Unchecked	Unchecked	Unchecked	Unchecked	Unchecked
140		12th	Female	No	Individual	Yes	Optional	Because some people won't put forth effort	Optional	Because some people won't put forth effort	Checked	Checked	Unchecked	Checked	Checked	Checked	Unchecked	Checked	Checked	Unchecked		Unchecked	Checked	Unchecked	Checked	Unchecked	Unchecked	Unchecked	Checked	Unchecked	Unchecked		Unchecked	Checked	Checked	Unchecked	Unchecked	Checked	Checked	Unchecked	Checked	Unchecked	Unchecked		Unchecked	Checked	Checked	Unchecked	Unchecked
141		12th	Male	No	Individual	Yes	Required	Science projects lead to innovation	Required	Competition breeds improvement	Checked	Checked	Checked	Checked	Checked	Checked	Unchecked	Checked	Checked	Unchecked		Unchecked	Unchecked	Unchecked	Checked	Unchecked	Unchecked	Unchecked	Checked	Unchecked	Unchecked		Unchecked	Unchecked	Unchecked	Checked	Unchecked	Unchecked	Unchecked	Unchecked	Unchecked	Unchecked	Unchecked		Unchecked	Unchecked	Unchecked	Checked	Unchecked
142		12th	Female	No	Individual	Yes	Optional	I think when it is optional, the students are more motivated because they are doing it by choice.	Optional	The research and learning aspect is the most beneficial, but there should be a place for each student to display their ideas.	Unchecked	Unchecked	Unchecked	Checked	Checked	Checked	Unchecked	Checked	Checked	Unchecked		Unchecked	Unchecked	Unchecked	Checked	Unchecked	Checked	Unchecked	Unchecked	Unchecked	Unchecked		Unchecked	Checked	Checked	Checked	Unchecked	Unchecked	Unchecked	Unchecked	Unchecked	Unchecked	Unchecked		Unchecked	Checked	Checked	Unchecked	Unchecked
143		11th	Female	Yes	Individual	No, but I did a science fair project to satisfy a school project requirement.	Required	The experience is invaluable as a way to review a scientific project in a safe, motivational environment. This opportunity can help youth improve mindsets and their respective missions.	Optional	While the competitions can help youth become motivated, the display and constructive responses can be given to first year projects before a competitive event.	Unchecked	Unchecked	Unchecked	Unchecked	Unchecked	Unchecked	Unchecked	Checked	Checked	Unchecked		Unchecked	Unchecked	Unchecked	Unchecked	Unchecked	Unchecked	Unchecked	Checked	Unchecked	Unchecked		Unchecked	Unchecked	Checked	Unchecked	Unchecked	Unchecked	Unchecked	Unchecked	Unchecked	Unchecked	Unchecked		Unchecked	Unchecked	Checked	Unchecked	Unchecked
144		12th	Male	No	Individual	Yes	Required		Optional		Checked	Checked	Unchecked	Checked	Unchecked	Checked	Unchecked	Unchecked	Unchecked	Unchecked		Unchecked	Unchecked	Unchecked	Checked	Unchecked	Unchecked	Unchecked	Unchecked	Unchecked	Unchecked		Unchecked	Unchecked	Checked	Unchecked	Unchecked	Checked	Unchecked	Unchecked	Checked	Unchecked	Unchecked		Unchecked	Unchecked	Unchecked	Unchecked	Unchecked
145		12th	Male	No	Individual	Yes	Required	This would add more motivation to create a high quality project.	Required	This would add more motivation to create a high quality project.	Checked	Unchecked	Unchecked	Unchecked	Unchecked	Unchecked	Unchecked	Unchecked	Unchecked	Unchecked		Unchecked	Unchecked	Unchecked	Checked	Unchecked	Checked	Unchecked	Unchecked	Unchecked	Unchecked		Unchecked	Checked	Checked	Unchecked	Unchecked	Checked	Unchecked	Unchecked	Checked	Unchecked	Unchecked		Unchecked	Checked	Checked	Checked	Unchecked
146		12th	Female	No	Individual	Yes	Required	This was an awesome experience that allowed for a lot of independent exploration.	Optional	While the science fair is an awesome opportunity, not everyone is competitive or has the desire to compete.	Unchecked	Unchecked	Unchecked	Checked	Unchecked	Checked	Unchecked	Checked	Checked	Unchecked		Unchecked	Unchecked	Unchecked	Checked	Unchecked	Unchecked	Unchecked	Checked	Checked	Unchecked		Unchecked	Checked	Checked	Unchecked	Unchecked	Unchecked	Checked	Unchecked	Unchecked	Unchecked	Unchecked		Unchecked	Checked	Unchecked	Unchecked	Unchecked
147		12th	Male	No	Individual	Yes	Required	The process of completing an experiment and presenting it gives great experience	Optional	The actual competition might be filled with students that don't want to be there	Unchecked	Unchecked	Unchecked	Checked	Unchecked	Checked	Unchecked	Checked	Checked	Unchecked		Unchecked	Unchecked	Unchecked	Checked	Unchecked	Unchecked	Unchecked	Unchecked	Unchecked	Unchecked		Unchecked	Unchecked	Checked	Unchecked	Unchecked	Unchecked	Unchecked	Unchecked	Checked	Unchecked	Unchecked		Unchecked	Unchecked	Checked	Unchecked	Unchecked
148		12th	Female	No	Individual	Yes	Required	An advanced science class should encourage students to try creating novel projects and become early contributors to the community.	Required	Competition is a good way to improve.	Checked	Checked	Checked	Checked	Checked	Checked	Unchecked	Checked	Checked	Unchecked		Unchecked	Unchecked	Unchecked	Checked	Unchecked	Unchecked	Unchecked	Checked	Unchecked	Unchecked		Unchecked	Checked	Checked	Unchecked	Unchecked	Unchecked	Unchecked	Unchecked	Checked	Unchecked	Unchecked		Unchecked	Checked	Unchecked	Unchecked	Unchecked
149		12th	Female	No	Individual	No, but I did a science fair project to satisfy a school project requirement.	Optional	If it is forced, people who are not interested or serious about it will take the easy way out.	Optional	There is no need to waste the time of judges and scholarships programs with people who are uninterested	Checked	Checked	Checked	Checked	Checked	Checked	Checked	Checked	Checked	Unchecked		Unchecked	Unchecked	Unchecked	Checked	Unchecked	Checked	Unchecked	Checked	Unchecked	Unchecked		Unchecked	Checked	Checked	Unchecked	Unchecked	Checked	Checked	Checked	Checked	Unchecked	Unchecked		Unchecked	Checked	Unchecked	Unchecked	Checked
150		12th	Male	No	Individual	No	Optional	I think if you're passionate about something if should be voluntary not pushed and required.	Optional	Better projects are done by volunteers because you care about it more to put time into it.	Checked	Checked	Checked	Checked	Checked	Checked	Unchecked	Checked	Checked	Unchecked		Unchecked	Unchecked	Unchecked	Checked	Checked	Unchecked	Unchecked	Checked	Unchecked	Unchecked		Unchecked	Checked	Checked	Checked	Unchecked	Unchecked	Unchecked	Unchecked	Checked	Unchecked	Unchecked		Unchecked	Unchecked	Unchecked	Unchecked	Unchecked
151		10th	Female	Yes	Individual	No, but I did a science fair project to satisfy a school project requirement.	Optional	At my school, 9th graders are required to participate in the science fair, and although I was happy to do so, there were others who were not interested in being in the science fair, or even interested in science. Although, the fair was a great opportunity to learn/practice research and presentation skills, I do not believe that it should be forced on students, when they could be using that time t…	Optional	Some students may enjoy doing research and presenting their findings, but they may not be willing to be competitive about it, for various reasons.	Checked	Unchecked	Unchecked	Checked	Unchecked	Checked	Unchecked	Checked	Checked	Unchecked		Checked	Unchecked	Unchecked	Checked	Unchecked	Checked	Unchecked	Checked	Unchecked	Unchecked		Checked	Unchecked	Unchecked	Checked	Checked	Checked	Unchecked	Unchecked	Checked	Unchecked	Unchecked		Checked	Unchecked	Unchecked	Checked	Unchecked
152		10th	Male	Yes	Individual	No	Optional	Generally when someone is required to do something they tend to not appreciate it and just try to get the job done but if you choose to do it it shows your actual interest and dedication to the project.	Optional	Similar reason to the answer above	Unchecked	Unchecked	Unchecked	Checked	Unchecked	Checked	Checked	Unchecked	Unchecked	Checked		Unchecked	Unchecked	Unchecked	Unchecked	Unchecked	Unchecked	Unchecked	Unchecked	Unchecked	Checked		Unchecked	Unchecked	Unchecked	Unchecked	Unchecked	Checked	Unchecked	Unchecked	Checked	Unchecked	Unchecked		Unchecked	Unchecked	Unchecked	Unchecked	Unchecked
153		10th	Female	Yes	Team	No, but I did a science fair project to satisfy a school project requirement.	Optional	Some people don't have time to do science fair.	Optional	They may not feel comfortable presenting their project.	Checked	Unchecked	Checked	Checked	Unchecked	Checked	Checked	Checked	Checked	Unchecked		Checked	Unchecked	Unchecked	Checked	Unchecked	Unchecked	Unchecked	Checked	Unchecked	Unchecked		Unchecked	Unchecked	Checked	Unchecked	Unchecked	Checked	Checked	Unchecked	Checked	Unchecked	Unchecked		Unchecked	Unchecked	Unchecked	Unchecked	Unchecked
154		10th	Female	Yes	Team	No	Required	Science fair allows students to expand upon a project they are potentially interested in	Optional	Competing is a great experience and builds important life skills, but too many participants could potentially overflow science fairs and reduce the overall quality of projects	Unchecked	Unchecked	Unchecked	Checked	Unchecked	Checked	Checked	Checked	Checked	Unchecked		Unchecked	Unchecked	Unchecked	Checked	Unchecked	Unchecked	Unchecked	Unchecked	Unchecked	Unchecked		Checked	Unchecked	Checked	Unchecked	Unchecked	Checked	Unchecked	Unchecked	Checked	Unchecked	Unchecked		Checked	Unchecked	Checked	Unchecked	Unchecked
155		9th	Male	No	Individual	No, but I did a science fair project to satisfy a school project requirement.	Required	Because they are good experience	Optional	Because not everyone is ready to compete academically	Unchecked	Unchecked	Unchecked	Checked	Checked	Unchecked	Unchecked	Unchecked	Unchecked	Unchecked		Unchecked	Unchecked	Unchecked	Checked	Unchecked	Unchecked	Unchecked	Unchecked	Unchecked	Unchecked		Unchecked	Checked	Unchecked	Checked	Unchecked	Unchecked	Unchecked	Unchecked	Unchecked	Unchecked	Unchecked		Unchecked	Checked	Unchecked	Unchecked	Unchecked
156		9th	Male	No	Individual	Yes	Required		Optional		Checked	Checked	Checked	Checked	Unchecked	Checked	Checked	Checked	Checked	Unchecked		Checked	Unchecked	Unchecked	Unchecked	Unchecked	Unchecked	Unchecked	Checked	Unchecked	Unchecked		Checked	Checked	Checked	Unchecked	Unchecked	Unchecked	Unchecked	Unchecked	Unchecked	Unchecked	Unchecked		Unchecked	Unchecked	Unchecked	Unchecked	Unchecked
157		9th	Male	No	Team	No	Optional	It is not wise to spend all the students time and effort if they have other things they would like to do.	Optional	Its the students choice.	Unchecked	Unchecked	Unchecked	Checked	Unchecked	Checked	Unchecked	Checked	Checked	Unchecked		Unchecked	Unchecked	Unchecked	Checked	Unchecked	Unchecked	Unchecked	Checked	Unchecked	Unchecked		Unchecked	Unchecked	Checked	Unchecked	Unchecked	Checked	Unchecked	Unchecked	Unchecked	Unchecked	Unchecked		Unchecked	Unchecked	Checked	Unchecked	Unchecked
158		9th									Unchecked	Unchecked	Unchecked	Unchecked	Unchecked	Unchecked	Unchecked	Unchecked	Unchecked	Unchecked		Unchecked	Unchecked	Unchecked	Unchecked	Unchecked	Unchecked	Unchecked	Unchecked	Unchecked	Unchecked		Unchecked	Unchecked	Unchecked	Unchecked	Unchecked	Unchecked	Unchecked	Unchecked	Unchecked	Unchecked	Unchecked		Unchecked	Unchecked	Unchecked	Unchecked	Unchecked
159		9th		No							Unchecked	Unchecked	Unchecked	Unchecked	Unchecked	Unchecked	Unchecked	Unchecked	Unchecked	Unchecked		Unchecked	Unchecked	Unchecked	Unchecked	Unchecked	Unchecked	Unchecked	Unchecked	Unchecked	Unchecked		Unchecked	Unchecked	Unchecked	Unchecked	Unchecked	Unchecked	Unchecked	Unchecked	Unchecked	Unchecked	Unchecked		Unchecked	Unchecked	Unchecked	Unchecked	Unchecked
160		9th	Male	Yes	Individual	No, but I did a science fair project to satisfy a school project requirement.	Required	Because it is a good experience and you will have more knowledge about science fairs	Required	It will be fun to experience that moment	Unchecked	Unchecked	Unchecked	Checked	Unchecked	Unchecked	Unchecked	Checked	Checked	Unchecked		Checked	Unchecked	Unchecked	Checked	Unchecked	Unchecked	Unchecked	Checked	Unchecked	Unchecked		Unchecked	Unchecked	Checked	Unchecked	Unchecked	Unchecked	Unchecked	Unchecked	Unchecked	Unchecked	Unchecked		Unchecked	Unchecked	Unchecked	Checked	Unchecked
161		10th	Male								Unchecked	Unchecked	Unchecked	Unchecked	Unchecked	Unchecked	Unchecked	Unchecked	Unchecked	Unchecked		Unchecked	Unchecked	Unchecked	Unchecked	Unchecked	Unchecked	Unchecked	Unchecked	Unchecked	Unchecked		Unchecked	Unchecked	Unchecked	Unchecked	Unchecked	Unchecked	Unchecked	Unchecked	Unchecked	Unchecked	Unchecked		Unchecked	Unchecked	Unchecked	Unchecked	Unchecked
162											Unchecked	Unchecked	Unchecked	Unchecked	Unchecked	Unchecked	Unchecked	Unchecked	Unchecked	Unchecked		Unchecked	Unchecked	Unchecked	Unchecked	Unchecked	Unchecked	Unchecked	Unchecked	Unchecked	Unchecked		Unchecked	Unchecked	Unchecked	Unchecked	Unchecked	Unchecked	Unchecked	Unchecked	Unchecked	Unchecked	Unchecked		Unchecked	Unchecked	Unchecked	Unchecked	Unchecked
163		12th	Male								Unchecked	Unchecked	Unchecked	Unchecked	Unchecked	Unchecked	Unchecked	Unchecked	Unchecked	Unchecked		Unchecked	Unchecked	Unchecked	Unchecked	Unchecked	Unchecked	Unchecked	Unchecked	Unchecked	Unchecked		Unchecked	Unchecked	Unchecked	Unchecked	Unchecked	Unchecked	Unchecked	Unchecked	Unchecked	Unchecked	Unchecked		Unchecked	Unchecked	Unchecked	Unchecked	Unchecked
164		12th	Male								Unchecked	Unchecked	Unchecked	Unchecked	Unchecked	Unchecked	Unchecked	Unchecked	Unchecked	Unchecked		Unchecked	Unchecked	Unchecked	Unchecked	Unchecked	Unchecked	Unchecked	Unchecked	Unchecked	Unchecked		Unchecked	Unchecked	Unchecked	Unchecked	Unchecked	Unchecked	Unchecked	Unchecked	Unchecked	Unchecked	Unchecked		Unchecked	Unchecked	Unchecked	Unchecked	Unchecked
165			Male								Unchecked	Unchecked	Unchecked	Unchecked	Unchecked	Unchecked	Unchecked	Unchecked	Unchecked	Unchecked		Unchecked	Unchecked	Unchecked	Unchecked	Unchecked	Unchecked	Unchecked	Unchecked	Unchecked	Unchecked		Unchecked	Unchecked	Unchecked	Unchecked	Unchecked	Unchecked	Unchecked	Unchecked	Unchecked	Unchecked	Unchecked		Unchecked	Unchecked	Unchecked	Unchecked	Unchecked
166		9th	Male	No		No					Unchecked	Unchecked	Unchecked	Unchecked	Unchecked	Unchecked	Unchecked	Unchecked	Unchecked	Unchecked		Unchecked	Unchecked	Unchecked	Unchecked	Unchecked	Unchecked	Unchecked	Unchecked	Unchecked	Unchecked		Unchecked	Unchecked	Unchecked	Unchecked	Unchecked	Unchecked	Unchecked	Unchecked	Unchecked	Unchecked	Unchecked		Unchecked	Unchecked	Unchecked	Unchecked	Unchecked
167		9th	Male	No	Individual	Yes	Optional	Because it is a lot of work so it should be optional	Optional	Same as above	Checked	Unchecked	Unchecked	Checked	Unchecked	Unchecked	Checked	Checked	Checked	Unchecked		Checked	Unchecked	Unchecked	Unchecked	Unchecked	Unchecked	Unchecked	Unchecked	Unchecked	Unchecked		Unchecked	Unchecked	Checked	Unchecked	Unchecked	Unchecked	Unchecked	Unchecked	Checked	Unchecked	Unchecked		Unchecked	Unchecked	Checked	Unchecked	Unchecked
168		10th	Female	Yes	Individual	Yes	Optional	With the workload we carry at our school, the science fair becomes just another tedious assignment when it should be something fun.	Optional	Not everyone likes to compete.	Checked	Checked	Checked	Unchecked	Checked	Unchecked	Unchecked	Checked	Checked	Unchecked		Checked	Unchecked	Unchecked	Unchecked	Unchecked	Unchecked	Unchecked	Checked	Unchecked	Unchecked		Unchecked	Unchecked	Checked	Checked	Unchecked	Checked	Unchecked	Unchecked	Unchecked	Unchecked	Unchecked		Unchecked	Unchecked	Checked	Unchecked	Unchecked
169		11th									Unchecked	Unchecked	Unchecked	Unchecked	Unchecked	Unchecked	Unchecked	Unchecked	Unchecked	Unchecked		Unchecked	Unchecked	Unchecked	Unchecked	Unchecked	Unchecked	Unchecked	Unchecked	Unchecked	Unchecked		Unchecked	Unchecked	Unchecked	Unchecked	Unchecked	Unchecked	Unchecked	Unchecked	Unchecked	Unchecked	Unchecked		Unchecked	Unchecked	Unchecked	Unchecked	Unchecked
170		12th	Male	No	Individual	Yes	Optional				Unchecked	Unchecked	Unchecked	Checked	Unchecked	Unchecked	Unchecked	Unchecked	Unchecked	Unchecked		Unchecked	Unchecked	Unchecked	Checked	Unchecked	Unchecked	Unchecked	Unchecked	Unchecked	Unchecked		Unchecked	Unchecked	Unchecked	Checked	Unchecked	Checked	Checked	Unchecked	Unchecked	Unchecked	Unchecked		Unchecked	Unchecked	Unchecked	Unchecked	Unchecked
171		9th	Female	No	Individual	Yes	Optional	I think that curiosity in a scientific field should not be forced since this would defeat the core purpose of a science fair. I think forcing a person to participate in a science fair decreases that persons interest in science.	Optional	Some people respond poorly when subject to competition. Again, I think forcing someone to participate in something they may not want to decreases motivation and curiosity.	Checked	Checked	Checked	Checked	Checked	Checked	Unchecked	Checked	Checked	Unchecked		Checked	Unchecked	Unchecked	Unchecked	Unchecked	Unchecked	Unchecked	Unchecked	Unchecked	Unchecked		Unchecked	Checked	Unchecked	Unchecked	Unchecked	Checked	Checked	Unchecked	Checked	Unchecked	Unchecked		Unchecked	Unchecked	Unchecked	Unchecked	Unchecked
172		9th	Female	No	Individual	Yes	Optional	It is a very stressful event for some and the science may not be appreciated enough if done just to complete it like a school assignment	Required		Checked	Checked	Checked	Checked	Checked	Checked	Unchecked	Checked	Checked	Unchecked		Checked	Unchecked	Unchecked	Checked	Unchecked	Unchecked	Unchecked	Checked	Checked	Unchecked		Unchecked	Unchecked	Unchecked	Unchecked	Unchecked	Checked	Checked	Unchecked	Checked	Unchecked	Unchecked		Unchecked	Unchecked	Unchecked	Unchecked	Unchecked
173		9th	Female	No	Individual	Yes	Optional	It is a very stressful event for some and the science may not be appreciated enough if done just to complete it like a school assignment	Required		Checked	Checked	Checked	Checked	Checked	Checked	Unchecked	Checked	Checked	Unchecked		Checked	Unchecked	Unchecked	Checked	Unchecked	Unchecked	Unchecked	Checked	Checked	Unchecked		Unchecked	Unchecked	Unchecked	Unchecked	Unchecked	Checked	Checked	Unchecked	Checked	Unchecked	Unchecked		Unchecked	Unchecked	Unchecked	Unchecked	Unchecked
174		12th	Male	Yes	Individual	Yes	Optional	I think if people want to learn, they will. If they're forced to learn, they won't. Also the number is incorrect because it wouldn't accept my verification code: 002U7M	Optional	Because then you have less half-hearted last-minute projects.	Checked	Checked	Checked	Checked	Checked	Unchecked	Unchecked	Checked	Checked	Unchecked		Unchecked	Unchecked	Unchecked	Unchecked	Unchecked	Unchecked	Unchecked	Checked	Unchecked	Unchecked		Unchecked	Unchecked	Checked	Checked	Unchecked	Unchecked	Checked	Unchecked	Checked	Unchecked	Unchecked		Unchecked	Unchecked	Checked	Unchecked	Unchecked
175		9th	Female	No	Individual	Yes	Optional	It only caused me stress to complete and I learned nothing useful from my experience.	Optional	Being forced to compete associates the project and material with bad emotions and prevents people from wanting to continue trying it in the future.	Checked	Checked	Checked	Checked	Checked	Unchecked	Unchecked	Checked	Checked	Unchecked		Checked	Unchecked	Unchecked	Unchecked	Unchecked	Unchecked	Unchecked	Checked	Unchecked	Unchecked		Unchecked	Checked	Checked	Checked	Unchecked	Checked	Unchecked	Unchecked	Checked	Unchecked	Unchecked		Unchecked	Checked	Checked	Unchecked	Unchecked
176		10th	Female	Yes	Team	Yes	Optional	Because not all students have enough time or money	Optional	We have other classes that is important too	Checked	Unchecked	Checked	Checked	Unchecked	Unchecked	Unchecked	Checked	Checked	Unchecked		Unchecked	Unchecked	Unchecked	Unchecked	Checked	Unchecked	Unchecked	Checked	Checked	Unchecked		Unchecked	Checked	Unchecked	Unchecked	Checked	Unchecked	Checked	Unchecked	Checked	Unchecked	Unchecked		Unchecked	Unchecked	Checked	Unchecked	Checked
177		9th	Male	No	Team	Yes	Optional	because not everyone is capable of doing science fair as great as others.	Optional	because not everyone is capable of doing science fair as great as others.	Checked	Checked	Checked	Checked	Checked	Checked	Checked	Checked	Checked	Checked		Unchecked	Unchecked	Unchecked	Unchecked	Unchecked	Unchecked	Unchecked	Checked	Unchecked	Unchecked		Unchecked	Unchecked	Unchecked	Unchecked	Unchecked	Unchecked	Unchecked	Unchecked	Unchecked	Unchecked	Unchecked		Unchecked	Unchecked	Unchecked	Unchecked	Unchecked
178		12th	Male	Yes	Team	No	Optional		Optional		Unchecked	Unchecked	Unchecked	Checked	Unchecked	Unchecked	Unchecked	Checked	Checked	Unchecked		Unchecked	Unchecked	Unchecked	Unchecked	Checked	Checked	Unchecked	Unchecked	Unchecked	Unchecked		Unchecked	Unchecked	Unchecked	Unchecked	Unchecked	Unchecked	Unchecked	Unchecked	Unchecked	Unchecked	Unchecked		Unchecked	Unchecked	Unchecked	Unchecked	Unchecked
179		9th	Male	No	Team	Yes	Optional	Some people do not want to spend a lot of time working on a project that they don't want to do, but I myself had a lot of fun doing it.	Optional	Some people do not want to spend a lot of time preparing for a competition that they don't want to go to, but I myself had a lot of fun doing it.	Checked	Unchecked	Checked	Checked	Checked	Checked	Checked	Checked	Unchecked	Unchecked		Unchecked	Unchecked	Unchecked	Unchecked	Checked	Unchecked	Unchecked	Checked	Unchecked	Unchecked		Unchecked	Unchecked	Checked	Checked	Checked	Checked	Unchecked	Unchecked	Checked	Unchecked	Unchecked		Unchecked	Unchecked	Unchecked	Unchecked	Unchecked
180		10th	Female	No	Team	No, but I did a science fair project to satisfy a school project requirement.	Optional		Optional		Checked	Unchecked	Unchecked	Unchecked	Unchecked	Unchecked	Unchecked	Unchecked	Unchecked	Unchecked		Unchecked	Unchecked	Unchecked	Unchecked	Unchecked	Unchecked	Unchecked	Unchecked	Unchecked	Unchecked		Unchecked	Unchecked	Unchecked	Unchecked	Unchecked	Unchecked	Unchecked	Unchecked	Unchecked	Unchecked	Unchecked		Unchecked	Unchecked	Unchecked	Unchecked	Unchecked
181		10th	Female	No	Individual	Yes	Required	It encourages kids to think about side the box and create something new.	Optional	Some kids do not have the courage and strength to go up and speak in front of a panel of experts on their field.	Checked	Unchecked	Unchecked	Checked	Checked	Checked	Unchecked	Checked	Checked	Unchecked		Checked	Unchecked	Unchecked	Checked	Unchecked	Unchecked	Unchecked	Checked	Checked	Unchecked		Checked	Unchecked	Checked	Unchecked	Unchecked	Checked	Unchecked	Unchecked	Checked	Unchecked	Unchecked		Checked	Unchecked	Checked	Unchecked	Unchecked
182		10th	Female	No	Team	No, but I did a science fair project to satisfy a school project requirement.	Optional	I find that Science fair is a really big commitment, and not everyone has the full will to win, thus in schools where it is required, our sponsors don't give their full attention to the projects in order to allow them to succeed.	Optional	Again, the option should be for those who want to win.	Unchecked	Checked	Unchecked	Unchecked	Unchecked	Unchecked	Unchecked	Checked	Checked	Unchecked		Unchecked	Unchecked	Unchecked	Unchecked	Unchecked	Unchecked	Unchecked	Checked	Checked	Unchecked		Unchecked	Unchecked	Checked	Checked	Unchecked	Unchecked	Unchecked	Unchecked	Unchecked	Unchecked	Unchecked		Unchecked	Unchecked	Checked	Unchecked	Unchecked
183		9th	Male	No	Team	No, but I did a science fair project to satisfy a school project requirement.	Required	To apply knowledge of sciences to either advance in career or to prove knowledge of sciences.	Optional	Because there are some brilliant people out there who aren't great at giving speeches and facing judges and that wouldn't be fair to their grade if they are able to produce a worthy project but fall flat on presentation.	Unchecked	Unchecked	Unchecked	Checked	Checked	Unchecked	Unchecked	Checked	Checked	Unchecked		Unchecked	Unchecked	Unchecked	Checked	Checked	Unchecked	Unchecked	Checked	Checked	Unchecked		Checked	Checked	Checked	Unchecked	Unchecked	Unchecked	Unchecked	Unchecked	Unchecked	Unchecked	Unchecked		Checked	Checked	Checked	Unchecked	Unchecked
184		10th	Male	No	Team	No	Required	It's a great learning experience	Required	It's a great learning experience	Checked	Checked	Checked	Checked	Checked	Checked	Unchecked	Checked	Checked	Unchecked		Checked	Checked	Unchecked	Checked	Checked	Unchecked	Unchecked	Checked	Checked	Unchecked		Unchecked	Unchecked	Checked	Unchecked	Unchecked	Checked	Checked	Unchecked	Unchecked	Unchecked	Unchecked		Unchecked	Unchecked	Unchecked	Unchecked	Unchecked
185		10th	Male	Yes	Individual	No	Optional	Many people who have an interest in other areas, such as art or history, need not be forced to do a science fair experiment involving STEM.	Optional	The purpose of science fair is not to compete, but rather, it is to develop something to change the world.	Checked	Checked	Checked	Checked	Checked	Checked	Unchecked	Checked	Checked	Unchecked		Unchecked	Unchecked	Unchecked	Unchecked	Unchecked	Unchecked	Unchecked	Checked	Checked	Unchecked		Unchecked	Checked	Checked	Unchecked	Unchecked	Checked	Checked	Unchecked	Checked	Unchecked	Unchecked		Unchecked	Checked	Checked	Unchecked	Unchecked
186		9th	Male	No	Team	Yes	Optional	Because not everyone has a passion for science	Optional		Checked	Checked	Checked	Checked	Checked	Checked	Unchecked	Checked	Checked	Unchecked		Checked	Unchecked	Unchecked	Unchecked	Unchecked	Unchecked	Unchecked	Checked	Unchecked	Unchecked		Checked	Unchecked	Unchecked	Unchecked	Unchecked	Unchecked	Unchecked	Unchecked	Unchecked	Unchecked	Unchecked		Unchecked	Checked	Unchecked	Unchecked	Checked
187		9th									Unchecked	Unchecked	Unchecked	Unchecked	Unchecked	Unchecked	Unchecked	Unchecked	Unchecked	Unchecked		Unchecked	Unchecked	Unchecked	Unchecked	Unchecked	Unchecked	Unchecked	Unchecked	Unchecked	Unchecked		Unchecked	Unchecked	Unchecked	Unchecked	Unchecked	Unchecked	Unchecked	Unchecked	Unchecked	Unchecked	Unchecked		Unchecked	Unchecked	Unchecked	Unchecked	Unchecked
188		9th	Female	No	Individual	No	Optional	Many people are passionate about things that are to be tested and explain in a project.	Required	If you are going to put in the work of the project you should have to participate in a competition to see if your project was good.	Unchecked	Unchecked	Unchecked	Checked	Checked	Checked	Unchecked	Unchecked	Unchecked	Unchecked		Checked	Unchecked	Unchecked	Checked	Unchecked	Unchecked	Unchecked	Unchecked	Unchecked	Unchecked		Unchecked	Unchecked	Checked	Checked	Unchecked	Checked	Unchecked	Unchecked	Checked	Unchecked	Unchecked		Unchecked	Checked	Unchecked	Checked	Unchecked
189											Unchecked	Unchecked	Unchecked	Unchecked	Unchecked	Unchecked	Unchecked	Unchecked	Unchecked	Unchecked		Unchecked	Unchecked	Unchecked	Unchecked	Unchecked	Unchecked	Unchecked	Unchecked	Unchecked	Unchecked		Unchecked	Unchecked	Unchecked	Unchecked	Unchecked	Unchecked	Unchecked	Unchecked	Unchecked	Unchecked	Unchecked		Unchecked	Unchecked	Unchecked	Unchecked	Unchecked
190		10th	Female	No	Individual	No	Optional	Because the Science Fair should be giving an opportunity to those who truly want to do it. Those who are forced, although it may lead them to discover a love for science, will most likely receive much un-needed help from their guardians and will not enjoy the experience.	Optional	Because the Science Fair should be giving an opportunity to those who truly want to do it. Those who are forced, although it may lead them to discover a love for science, will most likely receive much un-needed help from their guardians and will not enjoy the experience.	Checked	Unchecked	Unchecked	Checked	Unchecked	Checked	Unchecked	Checked	Checked	Unchecked		Unchecked	Unchecked	Unchecked	Checked	Unchecked	Unchecked	Unchecked	Unchecked	Unchecked	Unchecked		Unchecked	Unchecked	Checked	Unchecked	Unchecked	Checked	Unchecked	Unchecked	Checked	Unchecked	Unchecked		Unchecked	Unchecked	Checked	Unchecked	Unchecked
191		9th	Male	No	Team	Yes	Required	It helps enhance the student's knowledge of conducting an experiment, the scientific method, and a subject outside of school.	Required	This helps the spirit of competition in the students' mind.	Checked	Checked	Checked	Checked	Checked	Checked	Checked	Checked	Checked	Unchecked		Checked	Unchecked	Unchecked	Checked	Unchecked	Checked	Unchecked	Checked	Unchecked	Unchecked		Unchecked	Checked	Unchecked	Checked	Unchecked	Checked	Unchecked	Unchecked	Checked	Unchecked	Unchecked		Unchecked	Checked	Unchecked	Checked	Unchecked
192		9th	Female	No	Team	Yes	Optional	Science fair projects should be optional, because a lot of people do not take science fair seriously which is taking away the point of doing science fair.	Optional	Students should not have the pressure of competing with other students.	Checked	Unchecked	Unchecked	Checked	Unchecked	Unchecked	Unchecked	Unchecked	Unchecked	Unchecked		Unchecked	Unchecked	Unchecked	Unchecked	Unchecked	Unchecked	Unchecked	Checked	Unchecked	Unchecked		Unchecked	Unchecked	Unchecked	Checked	Unchecked	Unchecked	Unchecked	Unchecked	Checked	Unchecked	Unchecked		Unchecked	Unchecked	Unchecked	Unchecked	Unchecked
193		9th	Female	No	Team	Yes	Required	Science fair projects are a great way for students to research real-world problems and create a possible solution.	Optional	Students should be able to complete science fair projects without the pressure of going for competition.	Checked	Checked	Unchecked	Checked	Checked	Checked	Unchecked	Checked	Checked	Unchecked		Unchecked	Unchecked	Unchecked	Unchecked	Unchecked	Unchecked	Unchecked	Checked	Unchecked	Unchecked		Unchecked	Unchecked	Unchecked	Checked	Unchecked	Unchecked	Unchecked	Unchecked	Checked	Unchecked	Unchecked		Unchecked	Unchecked	Unchecked	Unchecked	Unchecked
194		9th	Male	No	Individual	No	Optional	Some students do not want to get a job regarding science or engineering.	Optional	Not all students want to participate in a science or engineering fair.	Checked	Unchecked	Unchecked	Checked	Unchecked	Checked	Unchecked	Checked	Checked	Unchecked		Checked	Unchecked	Unchecked	Checked	Unchecked	Checked	Unchecked	Checked	Unchecked	Unchecked		Checked	Checked	Checked	Unchecked	Checked	Checked	Checked	Checked	Checked	Unchecked	Unchecked		Unchecked	Unchecked	Unchecked	Unchecked	Unchecked
195		9th	Female	No	Individual	No	Optional	Many people are passionate about things that are to be tested and explain in a project.	Required	If you are going to put in the work of the project you should have to participate in a competition to see if your project was good.	Unchecked	Unchecked	Unchecked	Checked	Checked	Checked	Unchecked	Unchecked	Unchecked	Unchecked		Checked	Unchecked	Unchecked	Checked	Unchecked	Unchecked	Unchecked	Unchecked	Unchecked	Unchecked		Unchecked	Unchecked	Checked	Checked	Unchecked	Checked	Unchecked	Unchecked	Checked	Unchecked	Unchecked		Unchecked	Checked	Unchecked	Checked	Unchecked
196		9th	Female	No	Individual	Yes	Required	student should have to do the science fair only if in a pre-ap course because they are expected to do more than advanced science students.	Optional	fopr a competion, not all students would want to compete so i dont think that it would be fair if they were required.	Checked	Checked	Unchecked	Unchecked	Checked	Unchecked	Unchecked	Unchecked	Unchecked	Unchecked		Unchecked	Unchecked	Unchecked	Unchecked	Checked	Unchecked	Unchecked	Unchecked	Unchecked	Unchecked		Unchecked	Unchecked	Unchecked	Checked	Unchecked	Unchecked	Unchecked	Unchecked	Unchecked	Unchecked	Unchecked		Unchecked	Unchecked	Unchecked	Checked	Unchecked
197		9th	Female	No	Individual	No, but I did a science fair project to satisfy a school project requirement.	Optional	Some don't like the pressure of judging.	Optional	Some don't like the pressure of judging	Checked	Unchecked	Unchecked	Checked	Checked	Checked	Unchecked	Checked	Checked	Unchecked		Checked	Unchecked	Unchecked	Checked	Unchecked	Unchecked	Unchecked	Unchecked	Unchecked	Unchecked		Unchecked	Unchecked	Unchecked	Unchecked	Unchecked	Unchecked	Unchecked	Unchecked	Checked	Unchecked	Unchecked		Unchecked	Unchecked	Unchecked	Unchecked	Unchecked
198		10th	Female	Yes	Team	No	Optional	Students should have an option.	Required	Students should get the experience to compete.	Unchecked	Unchecked	Unchecked	Checked	Unchecked	Checked	Unchecked	Checked	Checked	Unchecked		Unchecked	Unchecked	Unchecked	Checked	Unchecked	Unchecked	Unchecked	Checked	Checked	Unchecked		Unchecked	Unchecked	Checked	Checked	Unchecked	Checked	Unchecked	Unchecked	Unchecked	Unchecked	Unchecked		Unchecked	Unchecked	Unchecked	Unchecked	Unchecked
199		9th	Female	No	Team	Yes	Required	It encourages more people to participate	Required	It encourages people to encase their abilities.	Checked	Checked	Checked	Checked	Checked	Checked	Checked	Checked	Checked	Unchecked		Checked	Unchecked	Unchecked	Checked	Checked	Unchecked	Unchecked	Unchecked	Unchecked	Unchecked		Unchecked	Checked	Checked	Checked	Checked	Checked	Checked	Unchecked	Unchecked	Unchecked	Unchecked		Unchecked	Unchecked	Unchecked	Checked	Unchecked
200		10th	Female	No	Team	No	Optional	Not everyone is interested in science fair and when something is required it takes the fun out of it.	Optional	If it is required then not everyone is into it as others.	Checked	Checked	Checked	Checked	Unchecked	Checked	Checked	Checked	Checked	Unchecked		Checked	Unchecked	Unchecked	Checked	Unchecked	Unchecked	Unchecked	Checked	Checked	Unchecked		Unchecked	Checked	Unchecked	Unchecked	Unchecked	Checked	Unchecked	Unchecked	Checked	Unchecked	Unchecked		Unchecked	Unchecked	Unchecked	Unchecked	Unchecked
201		9th	Female	No	Team	Yes	Required	It helps the student have the experiences of science fair because most students would not want to participate in it.	Required	This also gives them a chance to see and compare themselves to others their age or older.	Checked	Checked	Checked	Checked	Checked	Checked	Unchecked	Checked	Checked	Unchecked		Checked	Unchecked	Unchecked	Checked	Checked	Checked	Unchecked	Checked	Checked	Unchecked		Unchecked	Unchecked	Checked	Unchecked	Unchecked	Checked	Unchecked	Unchecked	Checked	Unchecked	Unchecked		Unchecked	Unchecked	Unchecked	Unchecked	Unchecked
202		9th	Male	No	Individual	No	Optional	Some people either don't provide much to the fair or don't want to do it at all.	Optional	Some may be pressured to to compete and overextend	Checked	Checked	Unchecked	Checked	Unchecked	Checked	Unchecked	Unchecked	Unchecked	Unchecked		Checked	Unchecked	Unchecked	Unchecked	Unchecked	Unchecked	Unchecked	Unchecked	Unchecked	Unchecked		Unchecked	Unchecked	Checked	Unchecked	Unchecked	Unchecked	Unchecked	Unchecked	Checked	Unchecked	Unchecked		Unchecked	Unchecked	Checked	Unchecked	Unchecked
203		9th	Female	No	Individual	Yes	Optional	Every year not that many kids are excited to do science fair at their school, and by making the science fair project optional, kids can have even more time to prepare for when they have a great idea.	Optional	Even if a kid is nominated, sometimes they are busy and can't be able to make it at all to the science fair.	Checked	Unchecked	Unchecked	Checked	Checked	Checked	Unchecked	Checked	Checked	Unchecked		Unchecked	Unchecked	Unchecked	Unchecked	Checked	Unchecked	Unchecked	Unchecked	Unchecked	Unchecked		Unchecked	Unchecked	Unchecked	Unchecked	Unchecked	Unchecked	Unchecked	Unchecked	Checked	Unchecked	Unchecked		Unchecked	Unchecked	Unchecked	Unchecked	Unchecked
204		9th	Female	No	Individual	Yes	Optional	Every year not that many kids are excited to do science fair at their school, and by making the science fair project optional, kids can have even more time to prepare for when they have a great idea.	Optional	Even if a kid is nominated, sometimes they are busy and can't be able to make it at all to the science fair.	Checked	Unchecked	Unchecked	Checked	Checked	Checked	Unchecked	Checked	Checked	Unchecked		Unchecked	Unchecked	Unchecked	Unchecked	Checked	Unchecked	Unchecked	Unchecked	Unchecked	Unchecked		Unchecked	Unchecked	Unchecked	Unchecked	Unchecked	Unchecked	Unchecked	Unchecked	Checked	Unchecked	Unchecked		Unchecked	Unchecked	Unchecked	Unchecked	Unchecked
205		9th	Male	No	Team	Yes	Optional		Optional		Checked	Unchecked	Unchecked	Checked	Unchecked	Checked	Unchecked	Checked	Checked	Unchecked		Checked	Unchecked	Unchecked	Checked	Checked	Unchecked	Unchecked	Checked	Checked	Unchecked		Unchecked	Unchecked	Unchecked	Unchecked	Unchecked	Checked	Unchecked	Unchecked	Checked	Unchecked	Unchecked		Unchecked	Unchecked	Unchecked	Unchecked	Unchecked
206		9th	Female	No	Individual	No	Optional	I don't think students who may not have an interest in the sciences should be mandated to do a science fair project. I believe that making it optional attracts the kids who truly want to do a science fair project.	Optional	Students who are interested should not be mandated, simply made aware. However, this helps select the students who are truly interested in the sciences.	Checked	Checked	Checked	Checked	Checked	Checked	Checked	Checked	Checked	Unchecked		Checked	Checked	Checked	Checked	Unchecked	Unchecked	Unchecked	Checked	Checked	Unchecked		Unchecked	Unchecked	Unchecked	Checked	Unchecked	Checked	Unchecked	Unchecked	Checked	Unchecked	Unchecked		Unchecked	Unchecked	Unchecked	Checked	Unchecked
207		11th	Male	Yes	Individual	Yes	Required	Throughout the duration of my project I had gathered a lot of information from numerous scientific journals in order to carry out my project. Though it might not be essential now, if one would follow thorough in a career pertaining to their project it would be beneficial.	Required	To progress the individuals project.	Checked	Checked	Checked	Checked	Checked	Checked	Checked	Checked	Checked	Checked	If one would aid in the production of the individual's project why should it be condemed.	Unchecked	Unchecked	Unchecked	Checked	Unchecked	Unchecked	Unchecked	Checked	Checked	Unchecked		Checked	Checked	Checked	Checked	Checked	Checked	Checked	Checked	Checked	Unchecked	Unchecked		Unchecked	Checked	Unchecked	Unchecked	Unchecked
208		9th	Male	No	Individual	Yes	Optional	Many have other things to do, so it distracts others to do it	Required	If a school does a mandatory science fair, they'll be able to get students to compete in the regional level, which could help the school's reputation and the students' reputation	Checked	Unchecked	Unchecked	Unchecked	Unchecked	Unchecked	Unchecked	Checked	Checked	Unchecked		Checked	Unchecked	Unchecked	Unchecked	Unchecked	Unchecked	Unchecked	Unchecked	Unchecked	Unchecked		Unchecked	Unchecked	Unchecked	Checked	Unchecked	Unchecked	Unchecked	Unchecked	Unchecked	Unchecked	Unchecked		Unchecked	Unchecked	Unchecked	Unchecked	Unchecked
209		9th	Male	No	Individual	Yes	Required	It helps build confidence, general knowledge, and the ability to research.	Required	This helps with confidence to the max!	Checked	Checked	Checked	Checked	Checked	Checked	Checked	Checked	Checked	Unchecked		Checked	Unchecked	Unchecked	Checked	Checked	Unchecked	Unchecked	Checked	Checked	Checked	A famous Youtuber	Checked	Checked	Unchecked	Unchecked	Unchecked	Checked	Checked	Checked	Checked	Unchecked	Unchecked		Checked	Unchecked	Unchecked	Unchecked	Unchecked
210		10th	Female	No	Individual	Yes	Optional	I think that they should be optional because there are many people that are not able to complete a science fair project.	Required	I think a project should be required for competition so that it is shown you are capable of completing one.	Checked	Checked	Checked	Checked	Unchecked	Checked	Checked	Checked	Checked	Unchecked		Unchecked	Unchecked	Unchecked	Unchecked	Unchecked	Unchecked	Unchecked	Unchecked	Unchecked	Checked		Unchecked	Checked	Unchecked	Unchecked	Unchecked	Unchecked	Unchecked	Unchecked	Checked	Unchecked	Unchecked		Unchecked	Unchecked	Unchecked	Unchecked	Unchecked
211		9th	Female	No	Individual	No	Optional	Doing a basic project, like most people do, is more harmful then helpful, and serves no purpose other than wasting time	Optional	Not everyone has a predisposition for stem fields, and forcing them into an uncomfortable situation will not change that.	Checked	Checked	Unchecked	Checked	Unchecked	Checked	Unchecked	Checked	Checked	Unchecked		Checked	Unchecked	Unchecked	Unchecked	Unchecked	Unchecked	Unchecked	Unchecked	Unchecked	Unchecked		Unchecked	Unchecked	Unchecked	Unchecked	Unchecked	Checked	Unchecked	Unchecked	Checked	Unchecked	Unchecked		Unchecked	Unchecked	Unchecked	Unchecked	Unchecked
212		11th	Female	Yes	Individual	No, but I did a science fair project to satisfy a school project requirement.	Required	Good experience.	Required	Good experience.	Checked	Unchecked	Unchecked	Checked	Checked	Checked	Unchecked	Checked	Checked	Unchecked		Checked	Unchecked	Unchecked	Checked	Unchecked	Unchecked	Unchecked	Checked	Unchecked	Unchecked		Unchecked	Unchecked	Checked	Checked	Unchecked	Unchecked	Checked	Unchecked	Checked	Unchecked	Unchecked		Unchecked	Unchecked	Unchecked	Unchecked	Unchecked
213		10th	Female	No	Individual	Yes	Optional	Because they require a lot of time and effort.	Required	Yes because it helps obtain a better insight of the project	Checked	Checked	Checked	Checked	Checked	Checked	Checked	Checked	Checked	Unchecked		Checked	Unchecked	Unchecked	Checked	Unchecked	Unchecked	Unchecked	Unchecked	Unchecked	Unchecked		Unchecked	Checked	Checked	Checked	Checked	Checked	Checked	Checked	Unchecked	Unchecked	Unchecked		Unchecked	Checked	Checked	Checked	Checked
214		10th	Male	No	Individual	No, but I did a science fair project to satisfy a school project requirement.	Optional	Some people don't have the time to devote to a science project.	Optional	Same as #7	Checked	Unchecked	Checked	Checked	Unchecked	Checked	Unchecked	Unchecked	Unchecked	Unchecked		Checked	Unchecked	Unchecked	Unchecked	Unchecked	Unchecked	Unchecked	Unchecked	Unchecked	Unchecked		Unchecked	Unchecked	Unchecked	Unchecked	Unchecked	Checked	Checked	Unchecked	Checked	Unchecked	Unchecked		Unchecked	Unchecked	Unchecked	Unchecked	Unchecked
215		10th	Female	Yes	Team	No, but I did a science fair project to satisfy a school project requirement.	Optional	People should only compete if they are interested in a stem career and the possibility of a research position.	Optional	Same as above	Unchecked	Unchecked	Unchecked	Unchecked	Unchecked	Unchecked	Unchecked	Checked	Checked	Unchecked		Unchecked	Unchecked	Unchecked	Unchecked	Unchecked	Unchecked	Unchecked	Unchecked	Unchecked	Unchecked		Unchecked	Unchecked	Unchecked	Unchecked	Unchecked	Checked	Unchecked	Unchecked	Unchecked	Unchecked	Unchecked		Unchecked	Unchecked	Unchecked	Unchecked	Unchecked
216		9th	Male	No	Individual	No	Optional	because not every one will do the project and it wouldn't be really helpful to the school	Required	so we can see if many students have a scientific background and maybe they can be helpful for the school	Unchecked	Unchecked	Unchecked	Checked	Checked	Checked	Unchecked	Checked	Checked	Unchecked		Checked	Checked	Checked	Unchecked	Unchecked	Unchecked	Checked	Unchecked	Unchecked	Unchecked		Unchecked	Unchecked	Checked	Checked	Unchecked	Unchecked	Unchecked	Unchecked	Unchecked	Unchecked	Unchecked		Unchecked	Checked	Checked	Checked	Unchecked
217		9th	Male	No	Individual	Yes	Required	It provides science experience and learning to conduct research and test to help you in the future for whatever reason it is	Required	It's a fun and a way to help you become more social	Unchecked	Unchecked	Unchecked	Checked	Checked	Checked	Unchecked	Unchecked	Unchecked	Unchecked		Checked	Unchecked	Unchecked	Checked	Unchecked	Unchecked	Unchecked	Unchecked	Unchecked	Unchecked		Unchecked	Unchecked	Unchecked	Unchecked	Unchecked	Unchecked	Unchecked	Unchecked	Checked	Unchecked	Unchecked		Unchecked	Unchecked	Unchecked	Unchecked	Unchecked
218		9th	Female	No	Individual	No	Optional	Making people do science at the high school level ifthey don't want to just teaches them to hate science.	Optional		Checked	Checked	Checked	Checked	Unchecked	Checked	Unchecked	Unchecked	Unchecked	Unchecked		Checked	Unchecked	Unchecked	Unchecked	Unchecked	Checked	Unchecked	Unchecked	Unchecked	Unchecked		Unchecked	Checked	Checked	Checked	Checked	Unchecked	Unchecked	Checked	Checked	Unchecked	Unchecked		Unchecked	Checked	Checked	Checked	Unchecked
219		9th	Female	No	Individual	Yes	Optional	It's a big burden on people who have to do it and also have lots of school work going on beside it.	Optional	It's just easier if someone doesn't end up having the time to compete	Checked	Checked	Checked	Checked	Checked	Unchecked	Unchecked	Checked	Checked	Unchecked		Checked	Checked	Unchecked	Checked	Checked	Unchecked	Unchecked	Checked	Checked	Unchecked		Unchecked	Unchecked	Unchecked	Unchecked	Unchecked	Checked	Checked	Unchecked	Unchecked	Unchecked	Unchecked		Checked	Unchecked	Unchecked	Unchecked	Unchecked
220		11th	Female	No	Individual	No, but I did a science fair project to satisfy a school project requirement.	Optional	I believe science fair should be optional because the projects would be more meaningful because the student wanted to do science fair not forced.	Optional	Some students get really nervous presenting to adults.	Unchecked	Unchecked	Unchecked	Checked	Unchecked	Unchecked	Unchecked	Checked	Checked	Unchecked		Unchecked	Unchecked	Unchecked	Checked	Checked	Unchecked	Unchecked	Checked	Unchecked	Unchecked		Unchecked	Unchecked	Unchecked	Unchecked	Unchecked	Checked	Unchecked	Unchecked	Checked	Unchecked	Unchecked		Unchecked	Unchecked	Unchecked	Unchecked	Unchecked
221		9th	Female	No	Individual	No, but I did a science fair project to satisfy a school project requirement.	Optional		Optional		Checked	Unchecked	Unchecked	Checked	Checked	Checked	Unchecked	Checked	Checked	Unchecked		Checked	Unchecked	Unchecked	Checked	Checked	Unchecked	Unchecked	Checked	Checked	Unchecked		Unchecked	Unchecked	Unchecked	Checked	Unchecked	Checked	Unchecked	Unchecked	Checked	Unchecked	Unchecked		Unchecked	Unchecked	Unchecked	Unchecked	Unchecked
222		10th	Female	No	Individual	No, but I did a science fair project to satisfy a school project requirement.	Optional	Many kids don't want to do science fair	Optional	Many kids don't want to go on	Checked	Checked	Checked	Checked	Checked	Unchecked	Unchecked	Checked	Unchecked	Unchecked		Checked	Checked	Checked	Checked	Checked	Unchecked	Unchecked	Checked	Unchecked	Unchecked		Unchecked	Unchecked	Unchecked	Unchecked	Unchecked	Unchecked	Unchecked	Unchecked	Unchecked	Unchecked	Checked		Unchecked	Unchecked	Unchecked	Unchecked	Unchecked
223		9th	Female	No	Individual	No	Optional	I feel that an individual should only do science fair if they truly have a passion for it in order to make their experience that much greater	Optional	Not everyone enjoys competition and don't have the same drive for sciences as others	Checked	Unchecked	Unchecked	Checked	Unchecked	Checked	Checked	Checked	Checked	Unchecked		Checked	Unchecked	Unchecked	Checked	Unchecked	Unchecked	Unchecked	Checked	Unchecked	Unchecked		Unchecked	Checked	Unchecked	Unchecked	Unchecked	Checked	Unchecked	Unchecked	Checked	Unchecked	Unchecked		Unchecked	Unchecked	Unchecked	Unchecked	Unchecked
224		10th	Female	Yes	Team	No, but I did a science fair project to satisfy a school project requirement.	Optional	Not every student is interested in the subjects that science fair has to offer, and there are other programs available for those students. Ex: Science fair is not a good learning environment for people aspiring to to Robotics	Optional	Not every student is interested in the subjects that science fair has to offer, and there are other programs available for those students. Ex: Science fair is not a good learning environment for people aspiring to to Robotics	Checked	Checked	Checked	Checked	Checked	Checked	Unchecked	Checked	Checked	Unchecked		Unchecked	Unchecked	Unchecked	Checked	Unchecked	Unchecked	Unchecked	Checked	Unchecked	Unchecked		Unchecked	Unchecked	Unchecked	Unchecked	Unchecked	Unchecked	Unchecked	Unchecked	Unchecked	Unchecked	Unchecked		Unchecked	Unchecked	Unchecked	Unchecked	Unchecked
225		11th	Female	Yes	Individual	No	Optional	If they are required like they were in my middle school, Seabrook intermediate, more students will hate science fair. Since there would be more restrictions and they wouldn't be able to be enriched by the research and the excitement of experimentation due to rejection of the topics they want to do for their projects.	Required	I don't think anyone should be able to go to competition without a science fair project.	Unchecked	Unchecked	Unchecked	Checked	Unchecked	Checked	Unchecked	Checked	Checked	Unchecked		Unchecked	Unchecked	Unchecked	Unchecked	Unchecked	Checked	Unchecked	Checked	Unchecked	Unchecked		Unchecked	Unchecked	Unchecked	Unchecked	Unchecked	Unchecked	Unchecked	Unchecked	Unchecked	Unchecked	Unchecked		Unchecked	Checked	Unchecked	Checked	Unchecked
226		9th	Female	No	Individual	Yes	Optional	This is because there are students that do not want to partake in the science fair and have the added pressure to do it as well as to keep up a schedual	Required	Competitions are good for students and allow you to grow	Checked	Checked	Checked	Checked	Checked	Unchecked	Checked	Checked	Checked	Unchecked		Checked	Unchecked	Unchecked	Unchecked	Unchecked	Unchecked	Unchecked	Checked	Checked	Unchecked		Checked	Checked	Checked	Checked	Checked	Checked	Checked	Checked	Checked	Unchecked	Unchecked		Unchecked	Checked	Unchecked	Unchecked	Checked
227		10th	Female	Yes	Team	No, but I did a science fair project to satisfy a school project requirement.	Optional	Not everyone is advanced or interesting in science related fields. People who aren't have a miserable time creating and going through the required process for making the science fair project.	Optional	If you make it required, there are more projects there to take up space and time, that competition lasts an entire day because of reasons like this. Too many people, and most don't even want to be there. If it was optional there would be less people, quicker times, and more fun over all for the contestants and judges.	Checked	Checked	Checked	Checked	Checked	Checked	Checked	Checked	Checked	Unchecked		Unchecked	Checked	Unchecked	Checked	Checked	Checked	Unchecked	Unchecked	Unchecked	Unchecked		Unchecked	Checked	Checked	Checked	Unchecked	Unchecked	Checked	Unchecked	Checked	Unchecked	Unchecked		Unchecked	Checked	Checked	Checked	Unchecked
228		12th	Female	Yes	Individual	No	Optional	Some students are excellent at art, some students are excellent at sports and some are excellent at science fairs. Rather than coercing all students to be good at one thing, we should focus on finding what each student is good at and improving that skill.	Optional	In addition to the fact that some students may not do extremely well with science fair projects, some students may not do well with explaining a project or presenting.	Unchecked	Unchecked	Unchecked	Checked	Checked	Checked	Unchecked	Unchecked	Unchecked	Unchecked		Unchecked	Unchecked	Unchecked	Checked	Unchecked	Checked	Unchecked	Unchecked	Unchecked	Unchecked		Checked	Checked	Checked	Checked	Unchecked	Checked	Unchecked	Unchecked	Unchecked	Unchecked	Unchecked		Unchecked	Unchecked	Checked	Checked	Unchecked
229		9th	Female	No	Individual	Yes	Required		Optional		Checked	Checked	Checked	Checked	Checked	Checked	Unchecked	Checked	Checked	Unchecked		Checked	Unchecked	Unchecked	Checked	Unchecked	Unchecked	Unchecked	Checked	Checked	Unchecked		Unchecked	Checked	Unchecked	Unchecked	Unchecked	Unchecked	Unchecked	Unchecked	Checked	Unchecked	Unchecked		Checked	Checked	Unchecked	Unchecked	Unchecked
230		10th	Male	No	Individual	No	Optional	People resent things that they are forced to do.	Optional	People resent things that they are forced to do, and that would negatively affect the quality of the fair.	Unchecked	Unchecked	Unchecked	Checked	Checked	Unchecked	Unchecked	Checked	Checked	Unchecked		Unchecked	Unchecked	Unchecked	Checked	Unchecked	Unchecked	Unchecked	Checked	Unchecked	Unchecked		Unchecked	Unchecked	Unchecked	Unchecked	Unchecked	Checked	Unchecked	Unchecked	Checked	Unchecked	Unchecked		Unchecked	Unchecked	Unchecked	Unchecked	Unchecked
231		9th	Female	No	Individual	No	Optional	So that only kids who are interested participate.	Optional	So that only kids who are interested participate.	Checked	Checked	Unchecked	Checked	Unchecked	Checked	Unchecked	Checked	Checked	Unchecked		Checked	Unchecked	Unchecked	Checked	Unchecked	Checked	Unchecked	Checked	Checked	Unchecked		Unchecked	Unchecked	Unchecked	Checked	Unchecked	Unchecked	Unchecked	Unchecked	Unchecked	Unchecked	Unchecked		Unchecked	Unchecked	Unchecked	Checked	Unchecked
232		12th	Female	Yes	Individual	No	Required		Optional		Checked	Checked	Unchecked	Checked	Unchecked	Checked	Unchecked	Unchecked	Unchecked	Unchecked		Unchecked	Unchecked	Unchecked	Checked	Unchecked	Unchecked	Unchecked	Unchecked	Unchecked	Unchecked		Unchecked	Unchecked	Checked	Unchecked	Unchecked	Checked	Unchecked	Unchecked	Checked	Unchecked	Unchecked		Unchecked	Unchecked	Unchecked	Unchecked	Unchecked
233		9th	Female	No	Team	Yes	Required		Optional		Unchecked	Unchecked	Unchecked	Unchecked	Unchecked	Checked	Unchecked	Checked	Checked	Unchecked		Unchecked	Unchecked	Unchecked	Unchecked	Checked	Unchecked	Unchecked	Checked	Checked	Unchecked		Unchecked	Unchecked	Checked	Checked	Unchecked	Unchecked	Checked	Unchecked	Checked	Unchecked	Unchecked		Unchecked	Unchecked	Checked	Checked	Unchecked
234		9th	Male	No	Individual	Yes	Required	in the future, in collage, we will need to do reports and paper and by doing science fair can help give familiarity to those skills.	Optional		Unchecked	Unchecked	Unchecked	Unchecked	Unchecked	Unchecked	Unchecked	Unchecked	Unchecked	Unchecked		Unchecked	Unchecked	Unchecked	Unchecked	Unchecked	Unchecked	Unchecked	Unchecked	Unchecked	Unchecked		Unchecked	Unchecked	Unchecked	Unchecked	Unchecked	Unchecked	Unchecked	Unchecked	Unchecked	Unchecked	Unchecked		Unchecked	Unchecked	Unchecked	Unchecked	Unchecked
235		10th	Male	No	Individual	No	Optional	Some students dont want to do it	Required	If you do a science fair project, use it to compete.	Checked	Unchecked	Unchecked	Checked	Checked	Checked	Unchecked	Checked	Unchecked	Unchecked		Checked	Unchecked	Unchecked	Checked	Unchecked	Unchecked	Unchecked	Unchecked	Unchecked	Unchecked		Unchecked	Unchecked	Unchecked	Unchecked	Unchecked	Unchecked	Unchecked	Unchecked	Unchecked	Unchecked	Checked	taping stuff to the board	Unchecked	Unchecked	Unchecked	Unchecked	Unchecked
236		9th	Female	No	Team	Yes	Required	It is a good opportunity for students to build their education level and thinking.	Optional	Some students don't like competing	Unchecked	Checked	Unchecked	Checked	Checked	Checked	Unchecked	Checked	Checked	Unchecked		Unchecked	Checked	Unchecked	Checked	Checked	Unchecked	Unchecked	Unchecked	Unchecked	Unchecked		Unchecked	Unchecked	Checked	Checked	Unchecked	Unchecked	Unchecked	Checked	Unchecked	Unchecked	Unchecked		Unchecked	Unchecked	Unchecked	Unchecked	Unchecked
237		11th	Female	No	Individual	No	Optional	Some science project could be required so students get the opportunity to be exposed to science.	Optional	Some students are not interested in science and therefore this makes it more fair for students who want to participate.	Checked	Unchecked	Unchecked	Checked	Unchecked	Unchecked	Unchecked	Checked	Checked	Unchecked		Checked	Unchecked	Unchecked	Unchecked	Unchecked	Unchecked	Unchecked	Checked	Checked	Unchecked		Unchecked	Unchecked	Checked	Checked	Unchecked	Checked	Unchecked	Unchecked	Checked	Unchecked	Unchecked		Unchecked	Unchecked	Checked	Checked	Unchecked
238		10th	Female	No	Individual	Yes	Optional	It would allow the student to be more willing to accomplish it on there own. Maybe as an extra thing leave it as an option so that the student can motivate themselves to do well.	Optional	Competing isn't for everyone, and though its a good experience students may not be comfortable doing it.	Checked	Unchecked	Unchecked	Checked	Checked	Checked	Unchecked	Checked	Checked	Unchecked		Checked	Unchecked	Unchecked	Unchecked	Checked	Unchecked	Unchecked	Checked	Checked	Unchecked		Unchecked	Unchecked	Unchecked	Unchecked	Unchecked	Checked	Unchecked	Unchecked	Checked	Unchecked	Checked	Professional Advice	Unchecked	Unchecked	Unchecked	Unchecked	Unchecked
239		11th	Male	Yes	Individual	No, but I did a science fair project to satisfy a school project requirement.	Optional		Optional		Unchecked	Unchecked	Unchecked	Checked	Checked	Unchecked	Unchecked	Checked	Checked	Unchecked		Unchecked	Unchecked	Unchecked	Checked	Unchecked	Unchecked	Unchecked	Checked	Checked	Unchecked		Unchecked	Unchecked	Checked	Unchecked	Unchecked	Checked	Checked	Checked	Checked	Unchecked	Unchecked		Unchecked	Unchecked	Unchecked	Unchecked	Unchecked
240		11th	Female	No	Team	Yes	Optional	It might be hard for someone to do the science fair if they aren't inspired by an idea. Requiring people to do it who aren't enthusiastic may make them dislike the science fair.	Optional	Same as 7	Checked	Checked	Checked	Checked	Checked	Checked	Unchecked	Checked	Checked	Unchecked		Checked	Unchecked	Unchecked	Checked	Unchecked	Unchecked	Unchecked	Unchecked	Unchecked	Unchecked		Unchecked	Checked	Checked	Checked	Unchecked	Unchecked	Unchecked	Unchecked	Checked	Unchecked	Unchecked		Unchecked	Checked	Unchecked	Unchecked	Unchecked
241		9th	Female	No	Individual	No, but I did a science fair project to satisfy a school project requirement.	Optional	The Honors kids need to be challenged and use the scientific method, but the normal kids do not need to worry about extra projects and just need to focus on their grades.	Optional	same as above	Checked	Unchecked	Unchecked	Checked	Unchecked	Checked	Unchecked	Unchecked	Unchecked	Unchecked		Checked	Unchecked	Unchecked	Unchecked	Unchecked	Unchecked	Unchecked	Unchecked	Unchecked	Unchecked		Unchecked	Unchecked	Unchecked	Checked	Unchecked	Checked	Checked	Unchecked	Checked	Unchecked	Unchecked		Unchecked	Unchecked	Unchecked	Checked	Unchecked
242		11th	Female	No	Individual	No	Optional	It should be optional because not all students are great at math or science, not every student is going to put their all into the project. Honestly it will make the fair less fun to see all these kids who don't want to be there. Plus, all these kids don't have supporting parents to help them through the time. They have jobs and not all kids have the money to spend on supplies for the project, and…	Optional	It should be optional because I think it's most important that a student enjoys their time at the fair rather than stressing over what place they got. The science fair is a really good learning opportunity.	Checked	Checked	Checked	Checked	Checked	Checked	Checked	Checked	Checked	Unchecked		Checked	Unchecked	Unchecked	Unchecked	Unchecked	Unchecked	Unchecked	Unchecked	Unchecked	Unchecked		Unchecked	Unchecked	Unchecked	Unchecked	Unchecked	Unchecked	Unchecked	Unchecked	Unchecked	Unchecked	Unchecked		Unchecked	Unchecked	Unchecked	Unchecked	Unchecked
243		10th	Male	No	Team	No	Optional	I think people should be able to follow their own interests to a point, and if they're not up for completing a long term project they shouldn't have to.	Optional	Again, not everyone has adequate interesting science to commit to the long term project. As well, many people would be uncomfortable presenting their work.	Checked	Checked	Checked	Checked	Unchecked	Checked	Checked	Checked	Checked	Unchecked		Unchecked	Unchecked	Unchecked	Checked	Unchecked	Unchecked	Unchecked	Checked	Checked	Unchecked		Unchecked	Unchecked	Checked	Unchecked	Unchecked	Checked	Unchecked	Unchecked	Checked	Unchecked	Unchecked		Unchecked	Unchecked	Checked	Unchecked	Unchecked
244		11th	Male	No	Individual	No	Optional		Optional		Checked	Unchecked	Unchecked	Checked	Checked	Unchecked	Unchecked	Checked	Checked	Unchecked		Checked	Unchecked	Unchecked	Checked	Unchecked	Unchecked	Unchecked	Unchecked	Unchecked	Unchecked		Checked	Unchecked	Unchecked	Unchecked	Unchecked	Unchecked	Unchecked	Unchecked	Unchecked	Unchecked	Unchecked		Checked	Unchecked	Unchecked	Unchecked	Unchecked
245		9th	Male	No	Individual	No	Optional	I think that attending science fair's should be optional because when they are the students are more likely to do something they like other than everyone doing something that they have to do.	Optional	I think kids will put more time and effort if they want to win something them self rather than attempting to win something because theve ben told to.	Checked	Checked	Checked	Checked	Checked	Unchecked	Unchecked	Checked	Checked	Unchecked		Checked	Unchecked	Unchecked	Checked	Unchecked	Unchecked	Unchecked	Unchecked	Unchecked	Unchecked		Unchecked	Checked	Checked	Checked	Unchecked	Checked	Checked	Unchecked	Unchecked	Checked	Unchecked		Checked	Checked	Unchecked	Checked	Unchecked
246		10th	Female	No	Individual	No, but I did a science fair project to satisfy a school project requirement.	Optional	The work and enthusiasm put into a science fair is not possible (nor should it be asked) of students with little interest.	Optional	Competition is not in everyone's blood. For some, it is the perfect push to showcase talents. For others, it could shut them down and lower the quality of work.	Checked	Unchecked	Unchecked	Checked	Checked	Checked	Unchecked	Checked	Checked	Unchecked		Unchecked	Unchecked	Unchecked	Checked	Checked	Checked	Unchecked	Checked	Checked	Unchecked		Unchecked	Unchecked	Checked	Unchecked	Unchecked	Checked	Unchecked	Unchecked	Checked	Unchecked	Unchecked		Unchecked	Unchecked	Checked	Unchecked	Unchecked
247		9th	Female	Yes	Individual	Yes	Required	I think this is the best way to ensure that you put your best effort into your project.	Required	I don't believe that it should be required for students to compete if that is something they do not feel comfortable with.	Checked	Checked	Checked	Checked	Checked	Checked	Unchecked	Checked	Checked	Checked	Any scientific journal- with proper citations	Checked	Unchecked	Unchecked	Checked	Checked	Unchecked	Unchecked	Checked	Checked	Unchecked		Unchecked	Unchecked	Unchecked	Checked	Unchecked	Checked	Unchecked	Unchecked	Checked	Unchecked	Checked	Feedback on any part of the process	Unchecked	Unchecked	Unchecked	Unchecked	Unchecked
248		9th	Female	No	Individual	Yes	Optional	Some people may not have the time to attend, and then it would seem as if they were at fault. However if you make it optional then that would allow people to adapt it into their schedules. That way you have the people who are dedicated to the science fair versus those who just came for a grade.	Optional	Same reason as explained in number 7, however although competitions are nice they demote the activity and to say the ability of the students to do something without thinking it's either required or for competitions.	Checked	Checked	Checked	Checked	Checked	Checked	Unchecked	Checked	Checked	Unchecked		Checked	Unchecked	Unchecked	Unchecked	Unchecked	Checked	Unchecked	Unchecked	Unchecked	Unchecked		Unchecked	Unchecked	Unchecked	Unchecked	Unchecked	Unchecked	Checked	Unchecked	Checked	Unchecked	Unchecked		Unchecked	Unchecked	Unchecked	Unchecked	Unchecked
249		9th	Female	No	Individual	No, but I did a science fair project to satisfy a school project requirement.	Required	It is a good opportunity to learn more than what you learn in class everyday.	Optional		Checked	Unchecked	Unchecked	Checked	Unchecked	Unchecked	Unchecked	Unchecked	Checked	Unchecked		Checked	Unchecked	Unchecked	Checked	Unchecked	Unchecked	Unchecked	Checked	Checked	Unchecked		Checked	Unchecked	Checked	Checked	Checked	Unchecked	Checked	Checked	Checked	Unchecked	Unchecked		Unchecked	Checked	Unchecked	Unchecked	Unchecked
250		9th	Female	Yes	Individual	No, but I did a science fair project to satisfy a school project requirement.	Optional	it's fun	Required	it's fun	Unchecked	Unchecked	Unchecked	Unchecked	Unchecked	Unchecked	Unchecked	Checked	Unchecked	Unchecked		Unchecked	Unchecked	Unchecked	Unchecked	Unchecked	Unchecked	Unchecked	Checked	Unchecked	Unchecked		Unchecked	Unchecked	Unchecked	Unchecked	Unchecked	Unchecked	Unchecked	Unchecked	Checked	Unchecked	Unchecked		Unchecked	Unchecked	Unchecked	Unchecked	Unchecked
251											Unchecked	Unchecked	Unchecked	Unchecked	Unchecked	Unchecked	Unchecked	Unchecked	Unchecked	Unchecked		Unchecked	Unchecked	Unchecked	Unchecked	Unchecked	Unchecked	Unchecked	Unchecked	Unchecked	Unchecked		Unchecked	Unchecked	Unchecked	Unchecked	Unchecked	Unchecked	Unchecked	Unchecked	Unchecked	Unchecked	Unchecked		Unchecked	Unchecked	Unchecked	Unchecked	Unchecked
252		11th	Female	Yes	Individual	Yes	Optional				Unchecked	Unchecked	Unchecked	Unchecked	Unchecked	Unchecked	Unchecked	Unchecked	Unchecked	Unchecked		Unchecked	Unchecked	Unchecked	Unchecked	Unchecked	Unchecked	Unchecked	Unchecked	Unchecked	Unchecked		Unchecked	Unchecked	Unchecked	Unchecked	Unchecked	Unchecked	Unchecked	Unchecked	Unchecked	Unchecked	Unchecked		Unchecked	Unchecked	Unchecked	Unchecked	Unchecked
253		11th	Male	Yes	Individual	Yes	Optional	Science fair's can cause stress for students that may have another class to focus on. So, they need to do a rather not interesting project so that they can skip all the nonsense of the science fair and focus on other core subjects.	Optional	Some, (or a whole bunch) of people don't really try on their projects cause of other class they may be failing and or focusing on.	Checked	Checked	Checked	Checked	Checked	Checked	Checked	Checked	Checked	Unchecked		Unchecked	Unchecked	Unchecked	Checked	Unchecked	Unchecked	Unchecked	Unchecked	Unchecked	Unchecked		Unchecked	Checked	Checked	Checked	Checked	Checked	Checked	Checked	Unchecked	Unchecked	Unchecked		Unchecked	Unchecked	Unchecked	Unchecked	Unchecked
254		10th	Female	Yes	Team	No, but I did a science fair project to satisfy a school project requirement.	Optional	Having to do a research project has nothing to do with the course that is being taught at the dañen time it's only brings extra stress alongside the course.	Required	if It's for competition it must be required	Checked	Unchecked	Unchecked	Checked	Unchecked	Checked	Unchecked	Checked	Checked	Unchecked		Unchecked	Unchecked	Unchecked	Unchecked	Checked	Unchecked	Unchecked	Checked	Unchecked	Unchecked		Unchecked	Checked	Checked	Unchecked	Unchecked	Unchecked	Unchecked	Unchecked	Unchecked	Unchecked	Unchecked		Unchecked	Checked	Unchecked	Unchecked	Unchecked
255		9th	Female	No	Team	No	Optional	Not every student is fit to do it or don't have the time to do it.	Optional	Not everyone is comfortable with presenting in front of people.	Checked	Checked	Checked	Checked	Unchecked	Checked	Unchecked	Checked	Checked	Unchecked		Checked	Unchecked	Unchecked	Checked	Unchecked	Unchecked	Unchecked	Checked	Checked	Unchecked		Unchecked	Checked	Unchecked	Unchecked	Unchecked	Checked	Unchecked	Unchecked	Checked	Unchecked	Unchecked		Unchecked	Checked	Unchecked	Unchecked	Unchecked
[truncated: 43 more columns]
