# Supplementary material for: High school science fair: Positive and negative outcomes
Source: PLoS One. 2020 Feb 13;15(2):e0229237. doi: 10.1371/journal.pone.0229237 (PMC7018130; doi:10.1371/journal.pone.0229237)
Supplement: S2 Data set — (XLSX) [file pone.0229237.s002.xlsx]

## Sheet: GrinnellTexas2018_DATA_LABELS_2
ID	Survey Identifier	1. What grade are you in?	2. Gender?	3. During high school have you carried out science fair more than once?	4. Was your science fair project Team or Individual?	5. Was the science fair project required by your school?	6. Do you think science fair projects should be optional or required? (This need not be for competition.)	7. Reason why?	8. Do you think science fair projects for competition should be optional or required?	9. Reason why?	10. From whom do you think it would be reasonable to receive help on a science fair project?Check all that apply (choice=1. Parents)	10. From whom do you think it would be reasonable to receive help on a science fair project?Check all that apply (choice=2. Siblings)	10. From whom do you think it would be reasonable to receive help on a science fair project?Check all that apply (choice=3. Other family members (uncles, cousins, etc.))	10. From whom do you think it would be reasonable to receive help on a science fair project?Check all that apply (choice=4. Teachers)	10. From whom do you think it would be reasonable to receive help on a science fair project?Check all that apply (choice=5. Other students)	10. From whom do you think it would be reasonable to receive help on a science fair project?Check all that apply (choice=6. Scientists)	10. From whom do you think it would be reasonable to receive help on a science fair project?Check all that apply (choice=7. A paid mentor)	10. From whom do you think it would be reasonable to receive help on a science fair project?Check all that apply (choice=8. Articles on the Internet)	10. From whom do you think it would be reasonable to receive help on a science fair project?Check all that apply (choice=9. Articles in books or magazines)	10. From whom do you think it would be reasonable to receive help on a science fair project?Check all that apply (choice=Other)	Specify:	11. Who actually helped you?Check all that apply (choice=1. Parents)	11. Who actually helped you?Check all that apply (choice=2. Siblings)	11. Who actually helped you?Check all that apply (choice=3. Other family members (uncles, cousins, etc.))	11. Who actually helped you?Check all that apply (choice=4. Teachers)	11. Who actually helped you?Check all that apply (choice=5. Other students)	11. Who actually helped you?Check all that apply (choice=6. Scientists)	11. Who actually helped you?Check all that apply (choice=7. A paid mentor)	11. Who actually helped you?Check all that apply (choice=8. Articles on the Internet)	11. Who actually helped you?Check all that apply (choice=9. Articles in books or magazines)	11. Who actually helped you?Check all that apply (choice=Other)	Specify:	12. What kind of help on a science fair project do you think would be reasonable to expect from others?Check all that apply (choice=1. Being given the main idea)	12. What kind of help on a science fair project do you think would be reasonable to expect from others?Check all that apply (choice=2. Development of the idea)	12. What kind of help on a science fair project do you think would be reasonable to expect from others?Check all that apply (choice=3. Gathering background research information, or finding a research site or participants)	12. What kind of help on a science fair project do you think would be reasonable to expect from others?Check all that apply (choice=4. Performing the experiments)	12. What kind of help on a science fair project do you think would be reasonable to expect from others?Check all that apply (choice=5. Writing the report)	12. What kind of help on a science fair project do you think would be reasonable to expect from others?Check all that apply (choice=6. Fine tuning the report after it is written)	12. What kind of help on a science fair project do you think would be reasonable to expect from others?Check all that apply (choice=7. Designing the poster board and presentation)	12. What kind of help on a science fair project do you think would be reasonable to expect from others?Check all that apply (choice=8. Producing charts or graphs)	12. What kind of help on a science fair project do you think would be reasonable to expect from others?Check all that apply (choice=9. Coaching for the interview with judges)	12. What kind of help on a science fair project do you think would be reasonable to expect from others?Check all that apply (choice=10. Copying the project from someone else)	12. What kind of help on a science fair project do you think would be reasonable to expect from others?Check all that apply (choice=Other)	Specify?	13. What kind of help did you actually receive?Check all that apply (choice=1. Being given the main idea)	13. What kind of help did you actually receive?Check all that apply (choice=2. Development of the idea)	13. What kind of help did you actually receive?Check all that apply (choice=3. Gathering background research information, or finding a research site or participants)	13. What kind of help did you actually receive?Check all that apply (choice=4. Performing the experiments)	13. What kind of help did you actually receive?Check all that apply (choice=5. Writing the report)
1		9th	Female	No	Individual	Yes	Optional	It's a waste of our time and we always have something else on our plate for another class and it ends up just being something else that stresses us out during school	Optional	Not everyone wants to compete	Checked	Checked	Checked	Checked	Checked	Checked	Checked	Checked	Checked	Unchecked		Checked	Unchecked	Unchecked	Unchecked	Unchecked	Unchecked	Unchecked	Unchecked	Unchecked	Unchecked		Unchecked	Unchecked	Unchecked	Checked	Unchecked	Checked	Checked	Checked	Checked	Unchecked	Unchecked		Unchecked	Unchecked	Unchecked	Checked	Unchecked
2		9th	Female	No	Individual	Yes	Optional	Not everyone wants to do science fair let alone do they have the time for it. Science fair is just another school required project to stress students out.	Optional	you shouldn't have to compete.	Checked	Checked	Checked	Checked	Checked	Checked	Unchecked	Checked	Checked	Unchecked		Checked	Unchecked	Unchecked	Unchecked	Unchecked	Unchecked	Unchecked	Unchecked	Unchecked	Unchecked		Unchecked	Unchecked	Unchecked	Checked	Unchecked	Checked	Checked	Unchecked	Checked	Unchecked	Unchecked		Unchecked	Unchecked	Unchecked	Checked	Unchecked
3		10th	Male	No	Individual	No	Required	Because It's a science project	Optional	Not everyone is interested in science	Unchecked	Unchecked	Unchecked	Unchecked	Unchecked	Checked	Unchecked	Checked	Checked	Unchecked		Unchecked	Checked	Unchecked	Unchecked	Unchecked	Unchecked	Unchecked	Checked	Checked	Unchecked		Unchecked	Checked	Checked	Unchecked	Unchecked	Checked	Unchecked	Unchecked	Checked	Unchecked	Unchecked		Unchecked	Unchecked	Unchecked	Unchecked	Unchecked
4		10th	Male	No	Individual	Yes	Optional	because some people can do other science projects for their class	Optional		Checked	Checked	Unchecked	Checked	Checked	Checked	Unchecked	Checked	Checked	Unchecked		Unchecked	Unchecked	Unchecked	Checked	Checked	Checked	Unchecked	Checked	Checked	Unchecked		Unchecked	Checked	Checked	Checked	Unchecked	Checked	Checked	Unchecked	Unchecked	Unchecked	Unchecked		Checked	Checked	Checked	Checked	Checked
5		9th	Female	Yes	Individual	No	Optional	People don't have time and will not take it seriously.	Optional	Will not be taken with seriousness.	Checked	Unchecked	Checked	Checked	Checked	Checked	Unchecked	Checked	Checked	Unchecked		Checked	Unchecked	Unchecked	Checked	Unchecked	Unchecked	Unchecked	Checked	Checked	Unchecked		Unchecked	Unchecked	Checked	Checked	Unchecked	Unchecked	Unchecked	Unchecked	Unchecked	Unchecked	Unchecked		Unchecked	Unchecked	Checked	Checked	Unchecked
6		10th	Male	No	Individual	No	Optional	Becauseit sucks being forced to do a year long boring project.	Optional	Same reason as above.	Checked	Checked	Checked	Checked	Checked	Checked	Checked	Checked	Checked	Unchecked		Checked	Unchecked	Unchecked	Checked	Unchecked	Unchecked	Unchecked	Checked	Checked	Unchecked		Checked	Checked	Checked	Checked	Checked	Checked	Checked	Checked	Checked	Unchecked	Unchecked		Unchecked	Checked	Unchecked	Unchecked	Unchecked
7											Unchecked	Unchecked	Unchecked	Unchecked	Unchecked	Unchecked	Unchecked	Unchecked	Unchecked	Unchecked		Unchecked	Unchecked	Unchecked	Unchecked	Unchecked	Unchecked	Unchecked	Unchecked	Unchecked	Unchecked		Unchecked	Unchecked	Unchecked	Unchecked	Unchecked	Unchecked	Unchecked	Unchecked	Unchecked	Unchecked	Unchecked		Unchecked	Unchecked	Unchecked	Unchecked	Unchecked
8		12th	Male	Yes	Individual	Yes	Optional	Not everyone that applies into AP classes do not want to go to science fair; they usually only want to learn and get the chance to get college if they pass the AP test	Required	Science fair projects are great opportunities to get noticed by universities and get scholarships, so these opportunities should be given to the people who worked hard on their projects and presentations, not the people who happened to do a science fair project.	Unchecked	Unchecked	Unchecked	Checked	Unchecked	Checked	Unchecked	Checked	Unchecked	Unchecked		Unchecked	Unchecked	Unchecked	Checked	Unchecked	Unchecked	Unchecked	Checked	Unchecked	Unchecked		Unchecked	Checked	Unchecked	Checked	Unchecked	Unchecked	Unchecked	Unchecked	Checked	Unchecked	Unchecked		Unchecked	Checked	Unchecked	Unchecked	Unchecked
9		9th	Male	No	Individual	No	Required	It is required because even if it's not competition, the project is taken for a grade.	Required	It is required because once you've been selected, then you are expected to complete a project.	Checked	Checked	Checked	Checked	Unchecked	Checked	Unchecked	Checked	Checked	Unchecked		Checked	Unchecked	Unchecked	Checked	Unchecked	Unchecked	Unchecked	Checked	Unchecked	Unchecked		Checked	Unchecked	Unchecked	Unchecked	Unchecked	Unchecked	Unchecked	Unchecked	Checked	Unchecked	Unchecked		Checked	Unchecked	Unchecked	Unchecked	Unchecked
10		10th	Female	Yes	Team	No, but I did a science fair project to satisfy a school project requirement.	Optional	Options allow people who really want to participate compete with equally interested competition.	Optional	Options allow people who really want to participate compete with equally interested competition.	Unchecked	Unchecked	Unchecked	Checked	Checked	Unchecked	Unchecked	Checked	Checked	Unchecked		Unchecked	Unchecked	Unchecked	Checked	Checked	Unchecked	Unchecked	Checked	Unchecked	Unchecked		Unchecked	Unchecked	Unchecked	Unchecked	Unchecked	Checked	Unchecked	Unchecked	Unchecked	Unchecked	Unchecked		Unchecked	Unchecked	Unchecked	Unchecked	Unchecked
11		10th	Female	No	Team	No, but I did a science fair project to satisfy a school project requirement.	Optional	At time students do not have time to complete projects although many enjoy the rush of competition and learn to interact with others.	Required	The soul purpose for a science fair project is to invent or extend information on a subject that can affect our way of life for the better.	Checked	Unchecked	Unchecked	Checked	Unchecked	Checked	Unchecked	Checked	Checked	Unchecked		Unchecked	Unchecked	Unchecked	Checked	Checked	Unchecked	Unchecked	Checked	Unchecked	Unchecked		Unchecked	Checked	Unchecked	Unchecked	Unchecked	Checked	Unchecked	Unchecked	Checked	Unchecked	Unchecked		Checked	Unchecked	Unchecked	Unchecked	Unchecked
12		10th		No	Individual	No	Optional	Science fair projects should be optional because the student may or may not be interested in majoring in the sciences.	Optional	Attending science fair competitions should be optional for the student needs to decide whether or not they are comfortable presenting their project to others.	Checked	Unchecked	Unchecked	Checked	Unchecked	Checked	Checked	Unchecked	Unchecked	Unchecked		Unchecked	Unchecked	Unchecked	Checked	Checked	Unchecked	Unchecked	Unchecked	Unchecked	Unchecked		Checked	Checked	Checked	Checked	Checked	Checked	Unchecked	Checked	Checked	Unchecked	Unchecked		Unchecked	Unchecked	Unchecked	Checked	Unchecked
13		10th	Female	Yes	Individual	Yes	Optional	Because many students do not have the time to do a science fair project because some of them are busy in their other classes but here are also others who can do it. That is why I think that doing the project should be optional, it depends on the student.	Optional	because some students do not feel convinced with their project to participate in a science fair.	Unchecked	Unchecked	Unchecked	Checked	Unchecked	Checked	Unchecked	Checked	Checked	Unchecked		Checked	Unchecked	Unchecked	Checked	Unchecked	Unchecked	Unchecked	Unchecked	Unchecked	Unchecked		Checked	Checked	Unchecked	Unchecked	Unchecked	Unchecked	Checked	Checked	Unchecked	Unchecked	Unchecked		Checked	Unchecked	Unchecked	Unchecked	Unchecked
14		9th	Female	No	Individual	Yes	Optional	Some people may or may not have the time to complete a science fair project, and it's unfair to force them to do so.	Optional	Some people, again, may or may not want to have to compete. It isn't fair to force them.	Checked	Checked	Checked	Checked	Checked	Unchecked	Unchecked	Checked	Unchecked	Unchecked		Checked	Unchecked	Unchecked	Unchecked	Unchecked	Unchecked	Unchecked	Checked	Unchecked	Unchecked		Unchecked	Checked	Unchecked	Checked	Unchecked	Unchecked	Unchecked	Unchecked	Checked	Unchecked	Unchecked		Unchecked	Checked	Unchecked	Unchecked	Unchecked
15		10th	Female	Yes	Individual	Yes	Optional	bc u dont want students scamming results	Optional	because why not	Checked	Checked	Unchecked	Checked	Unchecked	Checked	Unchecked	Checked	Unchecked	Unchecked		Unchecked	Unchecked	Unchecked	Unchecked	Unchecked	Unchecked	Unchecked	Checked	Unchecked	Unchecked		Unchecked	Checked	Unchecked	Unchecked	Unchecked	Unchecked	Unchecked	Unchecked	Unchecked	Unchecked	Unchecked		Unchecked	Unchecked	Unchecked	Unchecked	Unchecked
16		9th	Female	No	Team	Yes	Optional	Not everyone works in the certain way science fair requires them to and it can be very stessful.	Optional	They're certain way of having things done isn't the way everybody normally works.	Checked	Checked	Checked	Checked	Unchecked	Unchecked	Unchecked	Checked	Unchecked	Unchecked		Checked	Unchecked	Unchecked	Unchecked	Checked	Unchecked	Unchecked	Checked	Unchecked	Unchecked		Checked	Checked	Checked	Checked	Unchecked	Checked	Unchecked	Unchecked	Checked	Unchecked	Unchecked		Checked	Unchecked	Unchecked	Unchecked	Unchecked
17		9th	Male	No	Individual	Yes	Optional	Not everyone has the desire to do them.Other people simply may not have the time or feel pressured into doing it.	Optional	Not everyone is someone who wants to compete or can do it at a high level.	Checked	Checked	Checked	Checked	Checked	Checked	Checked	Checked	Checked	Unchecked		Unchecked	Unchecked	Unchecked	Unchecked	Unchecked	Unchecked	Unchecked	Checked	Unchecked	Unchecked		Unchecked	Unchecked	Checked	Checked	Unchecked	Unchecked	Unchecked	Unchecked	Checked	Unchecked	Unchecked		Unchecked	Unchecked	Unchecked	Unchecked	Unchecked
18		9th	Male	No	Individual	Yes	Optional	because they feel like a tedious waste of time.	Optional	because they feel like a tedious waste of time.	Checked	Checked	Checked	Checked	Checked	Checked	Checked	Checked	Checked	Unchecked		Checked	Unchecked	Unchecked	Unchecked	Unchecked	Unchecked	Unchecked	Unchecked	Unchecked	Unchecked		Unchecked	Checked	Unchecked	Checked	Unchecked	Unchecked	Unchecked	Unchecked	Checked	Unchecked	Unchecked		Unchecked	Unchecked	Unchecked	Checked	Unchecked
19		9th	Female	No	Individual	Yes	Optional		Optional		Checked	Unchecked	Unchecked	Checked	Unchecked	Unchecked	Unchecked	Unchecked	Unchecked	Unchecked		Checked	Unchecked	Unchecked	Unchecked	Unchecked	Unchecked	Unchecked	Unchecked	Unchecked	Unchecked		Checked	Checked	Unchecked	Unchecked	Unchecked	Unchecked	Unchecked	Unchecked	Unchecked	Unchecked	Unchecked		Checked	Unchecked	Unchecked	Unchecked	Unchecked
20		9th	Female	No	Team	Yes	Optional		Optional		Checked	Checked	Unchecked	Checked	Unchecked	Unchecked	Unchecked	Checked	Checked	Unchecked		Checked	Checked	Unchecked	Unchecked	Unchecked	Unchecked	Unchecked	Checked	Checked	Unchecked		Unchecked	Unchecked	Unchecked	Unchecked	Unchecked	Unchecked	Unchecked	Unchecked	Unchecked	Unchecked	Unchecked		Unchecked	Unchecked	Unchecked	Unchecked	Unchecked
21		11th	Female	No	Individual	Yes	Optional	Because some people would like to enjoy their breaks instead of doing a project that most schools don't require, also they might not have the funds needed for the project	Required	Because if you are going to compete then you should be required to do one.	Checked	Checked	Unchecked	Checked	Checked	Checked	Unchecked	Checked	Checked	Unchecked		Unchecked	Unchecked	Unchecked	Unchecked	Checked	Unchecked	Unchecked	Unchecked	Unchecked	Unchecked		Unchecked	Unchecked	Checked	Unchecked	Unchecked	Unchecked	Unchecked	Checked	Checked	Unchecked	Unchecked		Unchecked	Unchecked	Unchecked	Unchecked	Unchecked
22		9th	Female	No	Team	Yes	Required		Optional		Unchecked	Checked	Unchecked	Checked	Checked	Unchecked	Checked	Unchecked	Unchecked	Unchecked		Unchecked	Checked	Unchecked	Checked	Unchecked	Unchecked	Unchecked	Unchecked	Checked	Unchecked		Checked	Checked	Checked	Unchecked	Checked	Unchecked	Checked	Unchecked	Unchecked	Unchecked	Unchecked		Unchecked	Checked	Checked	Unchecked	Checked
23		9th	Female	No	Team	Yes	Required		Optional		Unchecked	Checked	Unchecked	Checked	Checked	Unchecked	Checked	Unchecked	Unchecked	Unchecked		Unchecked	Checked	Unchecked	Checked	Unchecked	Unchecked	Unchecked	Unchecked	Checked	Unchecked		Checked	Checked	Checked	Unchecked	Checked	Unchecked	Checked	Unchecked	Unchecked	Unchecked	Unchecked		Unchecked	Checked	Checked	Unchecked	Checked
24		9th	Female	No	Team	Yes	Required		Optional		Unchecked	Checked	Unchecked	Checked	Unchecked	Checked	Checked	Unchecked	Checked	Unchecked		Unchecked	Checked	Unchecked	Checked	Unchecked	Unchecked	Checked	Unchecked	Unchecked	Unchecked		Unchecked	Checked	Checked	Unchecked	Checked	Unchecked	Checked	Checked	Unchecked	Unchecked	Unchecked		Unchecked	Checked	Checked	Unchecked	Checked
25		10th	Female	Yes	Team	Yes	Required	Science fair gives us a chance to explore science around us rather than the limited subjects in school.	Optional	Some people don't like competition or public speaking, so to ease their phobias everyone shouldn't compete. Also, not everyone's project is up to par.	Checked	Unchecked	Unchecked	Checked	Unchecked	Checked	Unchecked	Unchecked	Unchecked	Unchecked		Checked	Unchecked	Unchecked	Checked	Unchecked	Unchecked	Unchecked	Unchecked	Unchecked	Unchecked		Checked	Unchecked	Checked	Checked	Unchecked	Unchecked	Checked	Unchecked	Unchecked	Unchecked	Unchecked		Unchecked	Unchecked	Checked	Checked	Unchecked
26		9th	Female	No	Team	Yes	Optional	Not everyone is interested in conducting experiments nor would they see themselves doing so in the future.	Optional	Sometimes winners are just willing to compete within their school and do not want to continue on to the next round.	Checked	Checked	Checked	Checked	Checked	Checked	Checked	Checked	Checked	Unchecked		Checked	Unchecked	Unchecked	Unchecked	Checked	Unchecked	Unchecked	Checked	Unchecked	Unchecked		Checked	Unchecked	Unchecked	Unchecked	Unchecked	Unchecked	Unchecked	Unchecked	Unchecked	Unchecked	Unchecked		Checked	Unchecked	Unchecked	Unchecked	Unchecked
27		9th	Female	No	Team	Yes	Optional	It is added stress to students on top of what the already have to do on daily basis.	Optional	Some people have reasons as to why they do not want to participate.	Checked	Checked	Checked	Checked	Checked	Checked	Checked	Unchecked	Unchecked	Unchecked		Checked	Checked	Unchecked	Unchecked	Checked	Unchecked	Unchecked	Unchecked	Unchecked	Unchecked		Unchecked	Checked	Checked	Unchecked	Unchecked	Checked	Checked	Checked	Checked	Unchecked	Unchecked		Unchecked	Unchecked	Checked	Unchecked	Unchecked
28		12th	Female	Yes	Individual	No, but I did a science fair project to satisfy a school project requirement.	Required	Some students need the push to do something they are not used to doing.	Optional	Some students have too many obligations.	Checked	Checked	Checked	Checked	Checked	Checked	Unchecked	Checked	Checked	Unchecked		Unchecked	Unchecked	Unchecked	Checked	Unchecked	Unchecked	Unchecked	Checked	Checked	Unchecked		Unchecked	Checked	Unchecked	Unchecked	Unchecked	Checked	Unchecked	Unchecked	Checked	Unchecked	Unchecked		Unchecked	Checked	Unchecked	Unchecked	Unchecked
29		12th	Male	Yes	Individual	Yes	Required	They are educational, teach good experimentation, problem solving, and solution design. Also help with presentation of yourself. Really includes all core subjects. History is background information, math is data analysis, science is the experiment, and language is the report and presentation.	Required	People are timid, have more opportunity than they know.	Checked	Unchecked	Unchecked	Checked	Unchecked	Checked	Checked	Checked	Checked	Unchecked		Checked	Unchecked	Checked	Unchecked	Unchecked	Unchecked	Unchecked	Unchecked	Unchecked	Unchecked		Unchecked	Checked	Unchecked	Unchecked	Unchecked	Checked	Unchecked	Unchecked	Checked	Unchecked	Unchecked		Unchecked	Checked	Unchecked	Unchecked	Unchecked
30		10th	Female	Yes	Team	Yes	Required	I think science fair allows people to actually do research on things that they wouldn't usually research on. It also allows people to learn new things.	Required	It allows for people to be pushed to their limits even though they sometimes don't want to do it.	Unchecked	Checked	Checked	Unchecked	Checked	Unchecked	Unchecked	Unchecked	Unchecked	Unchecked		Unchecked	Unchecked	Unchecked	Unchecked	Unchecked	Unchecked	Unchecked	Unchecked	Unchecked	Checked	My science fair partner	Unchecked	Checked	Checked	Checked	Checked	Unchecked	Checked	Checked	Unchecked	Unchecked	Unchecked		Unchecked	Unchecked	Checked	Checked	Checked
31		10th	Female	Yes	Individual	Yes	Required	Because it gives students the ability/flexibility to research about various science topics and make connections to solving real world problems.	Required	It gives students a competitive spirit, which is an essential skill to being successful in one's future career.	Checked	Checked	Checked	Checked	Checked	Checked	Unchecked	Checked	Checked	Unchecked		Checked	Checked	Unchecked	Unchecked	Unchecked	Unchecked	Unchecked	Unchecked	Unchecked	Unchecked		Checked	Checked	Checked	Checked	Unchecked	Unchecked	Checked	Unchecked	Checked	Unchecked	Unchecked		Checked	Checked	Checked	Unchecked	Unchecked
32											Unchecked	Unchecked	Unchecked	Unchecked	Unchecked	Unchecked	Unchecked	Unchecked	Unchecked	Unchecked		Unchecked	Unchecked	Unchecked	Unchecked	Unchecked	Unchecked	Unchecked	Unchecked	Unchecked	Unchecked		Unchecked	Unchecked	Unchecked	Unchecked	Unchecked	Unchecked	Unchecked	Unchecked	Unchecked	Unchecked	Unchecked		Unchecked	Unchecked	Unchecked	Unchecked	Unchecked
33		9th	Female	No	Team	Yes	Optional	I think that science fairs should be optional because forcing students to compete in science fairs often results in half done projects or projects that the students don't care about. Students should be excited to learn and explore the world of science, but for many, the science fair is just another grade and they only put in enough effort to get a good grade.	Optional	Many students either don't like to compete or don't have the resources to. Many projects that make it to district and state level require a lot of time, effort, and funds that not everyone has access to or time for.	Checked	Checked	Checked	Unchecked	Checked	Checked	Unchecked	Checked	Checked	Unchecked		Checked	Checked	Checked	Unchecked	Checked	Unchecked	Unchecked	Checked	Unchecked	Unchecked		Unchecked	Unchecked	Checked	Unchecked	Unchecked	Checked	Unchecked	Unchecked	Checked	Unchecked	Unchecked		Unchecked	Unchecked	Checked	Unchecked	Unchecked
34		11th	Female	No	Team	Yes	Optional		Optional		Checked	Checked	Unchecked	Checked	Unchecked	Unchecked	Unchecked	Unchecked	Unchecked	Unchecked		Unchecked	Unchecked	Unchecked	Unchecked	Checked	Unchecked	Unchecked	Unchecked	Unchecked	Unchecked		Checked	Unchecked	Unchecked	Unchecked	Unchecked	Unchecked	Unchecked	Unchecked	Unchecked	Unchecked	Unchecked		Unchecked	Unchecked	Unchecked	Unchecked	Unchecked
35											Unchecked	Unchecked	Unchecked	Unchecked	Unchecked	Unchecked	Unchecked	Unchecked	Unchecked	Unchecked		Unchecked	Unchecked	Unchecked	Unchecked	Unchecked	Unchecked	Unchecked	Unchecked	Unchecked	Unchecked		Unchecked	Unchecked	Unchecked	Unchecked	Unchecked	Unchecked	Unchecked	Unchecked	Unchecked	Unchecked	Unchecked		Unchecked	Unchecked	Unchecked	Unchecked	Unchecked
36		9th	Male	No	Individual	No	Optional	Optional because not everyone would be interested in doing a science fair project and would be more work for the student rather than learning creativity and building skills	Optional	Because a major grade would be enough motivation for the student to be able to do and complete the project	Checked	Unchecked	Checked	Unchecked	Unchecked	Unchecked	Unchecked	Checked	Checked	Unchecked		Checked	Unchecked	Unchecked	Unchecked	Unchecked	Unchecked	Unchecked	Unchecked	Unchecked	Unchecked		Unchecked	Unchecked	Unchecked	Checked	Unchecked	Checked	Checked	Checked	Unchecked	Unchecked	Unchecked		Unchecked	Unchecked	Unchecked	Unchecked	Unchecked
37		12th	Female	Yes	Team	Yes	Optional	Because when they are required people don't try.	Optional	Because if they are required people don't try.	Checked	Checked	Checked	Checked	Checked	Checked	Unchecked	Unchecked	Unchecked	Unchecked		Checked	Checked	Checked	Unchecked	Unchecked	Unchecked	Unchecked	Unchecked	Unchecked	Unchecked		Unchecked	Unchecked	Checked	Unchecked	Unchecked	Checked	Checked	Unchecked	Checked	Unchecked	Unchecked		Unchecked	Unchecked	Unchecked	Unchecked	Unchecked
38		12th	Female	Yes	Team	Yes	Optional	Because if you are forced you won't try	Optional	Because is you are forced you won't try	Checked	Checked	Checked	Unchecked	Unchecked	Unchecked	Unchecked	Unchecked	Unchecked	Unchecked		Checked	Checked	Checked	Unchecked	Unchecked	Unchecked	Unchecked	Unchecked	Unchecked	Unchecked		Unchecked	Checked	Unchecked	Unchecked	Unchecked	Checked	Checked	Unchecked	Checked	Unchecked	Unchecked		Unchecked	Unchecked	Unchecked	Unchecked	Unchecked
39		9th	Female	Yes	Individual	Yes	Optional	Because some people don't have time to work on the science fair, and others will not show enough passion into it as a school assignment. the true passion comes from those who do it outside of school.	Optional	same reason as above	Unchecked	Unchecked	Unchecked	Unchecked	Unchecked	Checked	Unchecked	Unchecked	Unchecked	Unchecked		Unchecked	Unchecked	Unchecked	Checked	Unchecked	Unchecked	Unchecked	Unchecked	Unchecked	Unchecked		Unchecked	Unchecked	Unchecked	Unchecked	Unchecked	Unchecked	Unchecked	Checked	Unchecked	Unchecked	Unchecked		Checked	Unchecked	Unchecked	Unchecked	Unchecked
40		9th	Female	No	Individual	Yes	Optional	Not many people want to be stressed or experience in having to be forced to do something in order to pass but instead show them selfs they can exceed throught the school year and in other fields but the people who want to should deserve recognition for doing this and exceeding themselves and showing others what they can accomplish	Optional	People should have a choice if they want to proceed in exceeding themselves in this type of way or others	Checked	Checked	Checked	Checked	Unchecked	Checked	Unchecked	Unchecked	Unchecked	Unchecked		Checked	Checked	Unchecked	Checked	Unchecked	Unchecked	Unchecked	Unchecked	Unchecked	Unchecked		Unchecked	Unchecked	Unchecked	Unchecked	Unchecked	Checked	Unchecked	Unchecked	Checked	Unchecked	Unchecked		Unchecked	Unchecked	Unchecked	Unchecked	Unchecked
41		9th	Female	No	Individual	Yes	Optional	Not many people want to be stressed or experience in having to be forced to do something in order to pass but instead show them selfs they can exceed throught the school year and in other fields but the people who want to should deserve recognition for doing this and exceeding themselves and showing others what they can accomplish	Optional	People should have a choice if they want to proceed in exceeding themselves in this type of way or others	Checked	Checked	Checked	Checked	Unchecked	Checked	Unchecked	Unchecked	Unchecked	Unchecked		Checked	Checked	Unchecked	Checked	Unchecked	Unchecked	Unchecked	Unchecked	Unchecked	Unchecked		Unchecked	Unchecked	Unchecked	Unchecked	Unchecked	Checked	Unchecked	Unchecked	Checked	Unchecked	Unchecked		Unchecked	Unchecked	Unchecked	Unchecked	Unchecked
42		9th	Female	No	Individual	Yes	Optional	Not many people want to be stressed or experience in having to be forced to do something in order to pass but instead show them selfs they can exceed throught the school year and in other fields but the people who want to should deserve recognition for doing this and exceeding themselves and showing others what they can accomplish	Optional	People should have a choice if they want to proceed in exceeding themselves in this type of way or others	Checked	Checked	Checked	Checked	Unchecked	Checked	Unchecked	Unchecked	Unchecked	Unchecked		Checked	Checked	Unchecked	Checked	Unchecked	Unchecked	Unchecked	Unchecked	Unchecked	Unchecked		Unchecked	Unchecked	Unchecked	Unchecked	Unchecked	Checked	Unchecked	Unchecked	Checked	Unchecked	Unchecked		Unchecked	Unchecked	Unchecked	Unchecked	Unchecked
43		9th	Female	No	Individual	Yes	Optional	Most of the students think that science fair is too much work.Some don't have time to do their project.	Optional	Some students love to compete and some don't feel like competing.	Checked	Checked	Unchecked	Checked	Checked	Unchecked	Unchecked	Unchecked	Unchecked	Unchecked		Checked	Checked	Unchecked	Unchecked	Unchecked	Unchecked	Unchecked	Unchecked	Unchecked	Unchecked		Unchecked	Checked	Checked	Checked	Unchecked	Unchecked	Unchecked	Unchecked	Unchecked	Unchecked	Unchecked		Unchecked	Unchecked	Checked	Checked	Unchecked
44		9th	Female	No	Team	Yes	Required	Because people should try to do things and sit up and do nothing	Required	Because it could get u somewhere	Checked	Checked	Checked	Checked	Checked	Checked	Unchecked	Checked	Checked	Unchecked		Checked	Checked	Checked	Unchecked	Checked	Unchecked	Unchecked	Checked	Unchecked	Unchecked		Unchecked	Checked	Unchecked	Unchecked	Checked	Unchecked	Unchecked	Unchecked	Checked	Unchecked	Unchecked		Unchecked	Unchecked	Unchecked	Unchecked	Checked
45		11th	Male	No	Individual	No	Optional	Because people don't like being forced to conduct experiments.	Optional	Again, people don't like being forced to conduct experiments.	Checked	Checked	Checked	Checked	Checked	Unchecked	Unchecked	Checked	Checked	Unchecked		Unchecked	Unchecked	Unchecked	Checked	Unchecked	Unchecked	Unchecked	Checked	Checked	Unchecked		Checked	Checked	Unchecked	Unchecked	Unchecked	Checked	Checked	Checked	Checked	Unchecked	Unchecked		Unchecked	Checked	Unchecked	Checked	Unchecked
46		10th	Male	No	Individual	Yes	Required	It builds up one's ability to present one's scientific findings or observations.	Optional	Not everybody wishes to compete against others.	Checked	Checked	Checked	Checked	Checked	Checked	Checked	Checked	Checked	Checked	Previous experiments	Unchecked	Unchecked	Unchecked	Unchecked	Unchecked	Unchecked	Unchecked	Checked	Checked	Checked	Previous experiments	Unchecked	Checked	Checked	Checked	Unchecked	Checked	Checked	Unchecked	Checked	Unchecked	Unchecked		Unchecked	Unchecked	Checked	Checked	Unchecked
47		10th	Male	Yes	Individual	Yes	Optional	Not everyone wants to be a scientist	Optional	Not everyone wants to be scientist	Checked	Checked	Checked	Unchecked	Checked	Unchecked	Unchecked	Checked	Checked	Unchecked		Checked	Unchecked	Unchecked	Unchecked	Unchecked	Unchecked	Unchecked	Unchecked	Unchecked	Unchecked		Unchecked	Unchecked	Unchecked	Checked	Unchecked	Unchecked	Unchecked	Unchecked	Unchecked	Unchecked	Unchecked		Unchecked	Checked	Unchecked	Unchecked	Unchecked
48		9th	Female	No	Individual	Yes	Optional	So kids don't have to be forced to focus all their time into something they don't care about	Required	So kids don't have to focus all their time into something they won't carry out for a career	Checked	Checked	Checked	Checked	Checked	Checked	Checked	Checked	Checked	Unchecked		Checked	Unchecked	Unchecked	Unchecked	Unchecked	Unchecked	Unchecked	Unchecked	Unchecked	Unchecked		Unchecked	Checked	Checked	Checked	Unchecked	Checked	Unchecked	Unchecked	Checked	Unchecked	Unchecked		Unchecked	Unchecked	Unchecked	Unchecked	Unchecked
49		11th	Female	Yes	Team	Yes	Optional	People have different interests and for science fair to be mandatory and a grade is pushing someone into a field that they don't want to be in	Optional	Sometime all they need to do science fair is for the school and if they win it should be their decision to go on	Checked	Checked	Checked	Checked	Checked	Checked	Checked	Checked	Checked	Unchecked		Unchecked	Unchecked	Unchecked	Unchecked	Unchecked	Unchecked	Unchecked	Checked	Unchecked	Unchecked		Checked	Unchecked	Unchecked	Unchecked	Unchecked	Checked	Unchecked	Unchecked	Checked	Unchecked	Unchecked		Unchecked	Unchecked	Unchecked	Unchecked	Unchecked
50		9th	Male	No	Individual	No, but I did a science fair project to satisfy a school project requirement.	Required	It was very fun to do!	Optional	Some students may feel embrass about it but still want to join the sciencefair project	Checked	Checked	Checked	Unchecked	Unchecked	Unchecked	Unchecked	Unchecked	Unchecked	Unchecked		Checked	Unchecked	Unchecked	Unchecked	Unchecked	Unchecked	Unchecked	Unchecked	Unchecked	Unchecked		Checked	Checked	Checked	Checked	Unchecked	Unchecked	Checked	Checked	Unchecked	Unchecked	Unchecked		Unchecked	Checked	Unchecked	Unchecked	Unchecked
51		9th	Male	No	Individual	No	Optional	It is not needed for anything other than school	Optional	Not needed for anything other than school	Checked	Checked	Checked	Checked	Unchecked	Checked	Checked	Unchecked	Unchecked	Unchecked		Checked	Checked	Unchecked	Checked	Unchecked	Unchecked	Unchecked	Unchecked	Unchecked	Unchecked		Checked	Unchecked	Unchecked	Unchecked	Unchecked	Unchecked	Checked	Unchecked	Checked	Unchecked	Unchecked		Checked	Unchecked	Unchecked	Unchecked	Unchecked
52		9th	Male	No	Individual	Yes	Optional	Because some people like to do them and some dont	Optional	Not everyone would want to compete in a competition	Checked	Unchecked	Unchecked	Checked	Unchecked	Checked	Unchecked	Unchecked	Unchecked	Unchecked		Checked	Unchecked	Unchecked	Unchecked	Unchecked	Unchecked	Unchecked	Unchecked	Unchecked	Unchecked		Unchecked	Unchecked	Unchecked	Unchecked	Unchecked	Unchecked	Unchecked	Checked	Unchecked	Unchecked	Unchecked		Unchecked	Unchecked	Unchecked	Unchecked	Unchecked
53		11th	Female	Yes	Team	Yes	Required	So everyone in the same class or grade will go through the same projects.	Optional	Competitive projects are more stressful and not everyone wants to go further than school (as in districts or to regionals).	Checked	Checked	Checked	Checked	Checked	Checked	Unchecked	Checked	Checked	Unchecked		Checked	Unchecked	Unchecked	Checked	Checked	Unchecked	Unchecked	Checked	Unchecked	Unchecked		Checked	Checked	Checked	Checked	Checked	Checked	Checked	Checked	Unchecked	Unchecked	Unchecked		Unchecked	Unchecked	Unchecked	Checked	Checked
54		11th	Female	Yes	Team	Yes	Required	It builds good IA writing skills and practice for STEM careers.	Optional	Not everyone may want to take their project to competition.	Unchecked	Unchecked	Unchecked	Checked	Unchecked	Checked	Unchecked	Checked	Checked	Unchecked		Unchecked	Unchecked	Unchecked	Checked	Checked	Unchecked	Unchecked	Checked	Checked	Unchecked		Unchecked	Unchecked	Checked	Unchecked	Unchecked	Checked	Unchecked	Unchecked	Checked	Unchecked	Unchecked		Unchecked	Unchecked	Unchecked	Unchecked	Unchecked
55		9th	Male	No	Individual	Yes	Required	Because Then any science honor classes will get to easy.	Optional	Because if you have a project it should be fine.	Checked	Checked	Checked	Checked	Checked	Checked	Checked	Checked	Checked	Unchecked		Unchecked	Unchecked	Unchecked	Unchecked	Unchecked	Unchecked	Unchecked	Checked	Checked	Unchecked		Checked	Checked	Checked	Checked	Checked	Unchecked	Unchecked	Unchecked	Unchecked	Unchecked	Unchecked		Unchecked	Unchecked	Unchecked	Unchecked	Unchecked
56		9th	Female	No	Individual	No, but I did a science fair project to satisfy a school project requirement.	Optional	I think science fair should be optional because when some one is forced to do something then they won't work as hard compared to them wanting to do it.	Optional	If someone doesn't want to compete then they are wasting the judges' and the students that actually worked hard to compete time.	Checked	Checked	Checked	Checked	Checked	Checked	Unchecked	Checked	Unchecked	Unchecked		Unchecked	Unchecked	Unchecked	Checked	Unchecked	Unchecked	Unchecked	Checked	Unchecked	Unchecked		Unchecked	Checked	Unchecked	Unchecked	Unchecked	Checked	Unchecked	Unchecked	Checked	Unchecked	Unchecked		Unchecked	Unchecked	Unchecked	Unchecked	Unchecked
57		9th	Male	No	Individual	Yes	Optional	Because not everyone that took Honor science want to do science fair. They might just want a faster pace class.	Optional	Some people did the science fair because they want to have fun with their experiment and explore it even more.	Unchecked	Unchecked	Unchecked	Checked	Unchecked	Unchecked	Unchecked	Checked	Checked	Unchecked		Unchecked	Unchecked	Unchecked	Checked	Unchecked	Unchecked	Unchecked	Unchecked	Unchecked	Unchecked		Unchecked	Checked	Checked	Unchecked	Checked	Unchecked	Unchecked	Unchecked	Unchecked	Unchecked	Unchecked		Unchecked	Unchecked	Checked	Unchecked	Unchecked
58		9th	Male	No	Individual	Yes	Optional	Because not everyone that took Honor science want to do science fair. They might just want a faster pace class.	Optional	Some people did the science fair because they want to have fun with their experiment and explore it even more.	Unchecked	Unchecked	Unchecked	Checked	Unchecked	Unchecked	Unchecked	Checked	Checked	Unchecked		Unchecked	Unchecked	Unchecked	Checked	Unchecked	Unchecked	Unchecked	Unchecked	Unchecked	Unchecked		Unchecked	Checked	Checked	Unchecked	Checked	Unchecked	Unchecked	Unchecked	Unchecked	Unchecked	Unchecked		Unchecked	Unchecked	Checked	Unchecked	Unchecked
59		9th	Male	No	Team	Yes	Required	Because they help advance knowledge of certain topics.	Optional	Competition is a good thing but not all people enjoy it, due to this competition should be optional.	Checked	Checked	Checked	Checked	Checked	Checked	Unchecked	Checked	Checked	Unchecked		Checked	Unchecked	Unchecked	Checked	Checked	Unchecked	Unchecked	Checked	Unchecked	Unchecked		Unchecked	Unchecked	Checked	Checked	Unchecked	Unchecked	Checked	Unchecked	Checked	Unchecked	Unchecked		Unchecked	Unchecked	Unchecked	Unchecked	Checked
60		10th	Male	Yes	Team	Yes	Optional	It is very annoying and what good is it being a part of a midterm or final exam when most people hate doing it.	Optional	Same reason for above.	Unchecked	Unchecked	Unchecked	Checked	Checked	Unchecked	Unchecked	Checked	Unchecked	Unchecked		Unchecked	Unchecked	Unchecked	Checked	Checked	Unchecked	Unchecked	Unchecked	Unchecked	Unchecked		Checked	Checked	Checked	Checked	Unchecked	Unchecked	Unchecked	Unchecked	Unchecked	Unchecked	Unchecked		Checked	Checked	Checked	Checked	Unchecked
61		12th	Female	Yes	Individual	Yes	Optional	Science fair should be optional because it adds more assignments to the school year, despite the material not being a part of the required curriculum we are learning in class	Required	Gives students who are doing science fair an opportunity to display there work	Checked	Checked	Checked	Checked	Checked	Checked	Checked	Checked	Checked	Unchecked		Unchecked	Unchecked	Unchecked	Checked	Unchecked	Unchecked	Unchecked	Checked	Unchecked	Unchecked		Unchecked	Checked	Unchecked	Unchecked	Unchecked	Checked	Unchecked	Unchecked	Checked	Unchecked	Unchecked		Unchecked	Checked	Unchecked	Unchecked	Unchecked
62		9th	Male	No	Individual	Yes	Optional	I don't think it is mandatory	Optional	You can do other things for competition	Unchecked	Unchecked	Unchecked	Checked	Unchecked	Checked	Unchecked	Checked	Checked	Unchecked		Unchecked	Unchecked	Unchecked	Checked	Unchecked	Unchecked	Unchecked	Checked	Checked	Unchecked		Unchecked	Unchecked	Unchecked	Unchecked	Unchecked	Unchecked	Unchecked	Unchecked	Unchecked	Unchecked	Checked	Giving instruction or some information	Unchecked	Unchecked	Unchecked	Unchecked	Unchecked
63		11th	Male	No	Team	Yes	Optional	Because students who don't put the time in for this project all do it at the last minute. If kids do this then they are just being lazy and shouldn't do it at all.	Optional	Some students don't want to compete, some students do.	Checked	Unchecked	Unchecked	Checked	Checked	Unchecked	Unchecked	Checked	Unchecked	Unchecked		Unchecked	Unchecked	Unchecked	Unchecked	Checked	Unchecked	Unchecked	Checked	Unchecked	Unchecked		Checked	Unchecked	Checked	Checked	Unchecked	Unchecked	Unchecked	Checked	Unchecked	Unchecked	Unchecked		Unchecked	Checked	Checked	Unchecked	Checked
64		11th	Male	Yes	Individual	Yes	Optional	Science fairs should be optional because almost every other school in the county makes it optional. For example, Robinson high school. Students from Robinson are not required to do science fair. It is an extra credit opportunity for them to boost their grades. Like Robinson I think that a science fair experiment should be optional because it is a tedious task that requires a lot of outside work. …	Optional	Science fairs should be optional because almost every other school in the county makes it optional. For example, Robinson high school. Students from Robinson are not required to do science fair. It is an extra credit opportunity for them to boost their grades. Like Robinson I think that a science fair experiment should be optional because it is a tedious task that requires a lot of outside work. …	Checked	Checked	Checked	Checked	Checked	Checked	Checked	Checked	Checked	Unchecked		Unchecked	Unchecked	Unchecked	Checked	Unchecked	Unchecked	Unchecked	Unchecked	Unchecked	Unchecked		Checked	Checked	Checked	Checked	Checked	Checked	Checked	Checked	Checked	Checked	Unchecked		Unchecked	Unchecked	Unchecked	Unchecked	Unchecked
65		11th	Female	Yes	Individual	Yes	Optional		Optional		Checked	Checked	Unchecked	Checked	Checked	Unchecked	Unchecked	Unchecked	Unchecked	Unchecked		Unchecked	Unchecked	Unchecked	Checked	Checked	Unchecked	Unchecked	Unchecked	Unchecked	Unchecked		Unchecked	Unchecked	Unchecked	Unchecked	Unchecked	Checked	Unchecked	Unchecked	Checked	Unchecked	Unchecked		Unchecked	Unchecked	Unchecked	Unchecked	Unchecked
66		11th	Female	No	Team	Yes	Optional	Some people have busier schedules than others.	Optional	Some don't like to compete.	Checked	Unchecked	Unchecked	Checked	Unchecked	Unchecked	Unchecked	Checked	Checked	Unchecked		Checked	Unchecked	Unchecked	Checked	Unchecked	Unchecked	Unchecked	Checked	Unchecked	Unchecked		Unchecked	Unchecked	Checked	Unchecked	Unchecked	Checked	Unchecked	Unchecked	Unchecked	Unchecked	Unchecked		Unchecked	Unchecked	Unchecked	Unchecked	Unchecked
67		9th	Female	No	Individual	Yes	Optional	I like to do them for fun, but when you make them mandatory they are no longer as much fun.	Required	What is the point in doing a science fair if it is not for a competition.	Checked	Unchecked	Unchecked	Checked	Unchecked	Checked	Unchecked	Checked	Checked	Unchecked		Checked	Unchecked	Unchecked	Checked	Unchecked	Unchecked	Unchecked	Checked	Unchecked	Unchecked		Unchecked	Unchecked	Checked	Unchecked	Checked	Unchecked	Checked	Checked	Unchecked	Unchecked	Unchecked		Unchecked	Checked	Checked	Unchecked	Unchecked
68		9th	Female	No	Team	No	Optional	It's too stressful and time-consuming.	Optional	Some students don't feel comfortable competing.	Unchecked	Checked	Unchecked	Checked	Checked	Unchecked	Unchecked	Checked	Checked	Unchecked		Unchecked	Unchecked	Unchecked	Checked	Checked	Unchecked	Unchecked	Checked	Unchecked	Unchecked		Unchecked	Checked	Checked	Checked	Checked	Checked	Checked	Checked	Checked	Unchecked	Unchecked		Unchecked	Checked	Checked	Checked	Checked
69		9th	Female	No	Individual	Yes	Optional	It made a lot of people choose not to take honors science, and it was a lot more work than thought out to be.	Optional	Some people might want to finish their minimum project requirements and be done with it.	Checked	Checked	Unchecked	Checked	Checked	Unchecked	Unchecked	Checked	Checked	Unchecked		Checked	Unchecked	Unchecked	Checked	Checked	Unchecked	Unchecked	Checked	Unchecked	Unchecked		Unchecked	Checked	Unchecked	Unchecked	Unchecked	Checked	Unchecked	Checked	Checked	Unchecked	Unchecked		Unchecked	Checked	Unchecked	Unchecked	Checked
70		12th	Male	Yes	Individual	Yes	Optional	Not all students are interested in the sciences, and not everyone is capable of finding an experiment that is both engaging and helpful to their studies.	Optional	Students who want to pursue a topic that interests them, they should be able to do so. If students are not interested, they should not be forced to share something they feel nothing about. It distracts them from other, sometimes more relevant, schoolwork.	Checked	Checked	Checked	Checked	Checked	Checked	Unchecked	Checked	Checked	Unchecked		Unchecked	Unchecked	Unchecked	Unchecked	Unchecked	Unchecked	Unchecked	Checked	Unchecked	Unchecked		Checked	Unchecked	Checked	Checked	Unchecked	Checked	Checked	Unchecked	Checked	Unchecked	Unchecked		Unchecked	Unchecked	Unchecked	Unchecked	Unchecked
71		10th	Female	No	Team	Yes	Required	Science Fairs encourage students to learn new things in science in specific areas that interest them, which might lead to a future career in the science department.	Optional	As a student I understand that even those who like science don't always want to put their work up for competition and comparison against others, and it discourages some from doing the Science Fair so I personally don't think the competition aspect should be required.	Checked	Checked	Unchecked	Checked	Unchecked	Checked	Unchecked	Unchecked	Unchecked	Unchecked		Checked	Unchecked	Unchecked	Unchecked	Unchecked	Unchecked	Unchecked	Unchecked	Unchecked	Unchecked		Unchecked	Unchecked	Unchecked	Checked	Unchecked	Unchecked	Checked	Unchecked	Unchecked	Unchecked	Unchecked		Unchecked	Unchecked	Unchecked	Checked	Unchecked
72		10th	Female	No	Team	Yes	Optional	Because a lot of students might don't familiar with the science fair, include me.	Optional		Unchecked	Checked	Checked	Checked	Unchecked	Unchecked	Checked	Checked	Unchecked	Unchecked		Unchecked	Unchecked	Unchecked	Checked	Unchecked	Unchecked	Unchecked	Unchecked	Unchecked	Checked	my teamates	Unchecked	Checked	Checked	Checked	Checked	Unchecked	Checked	Checked	Unchecked	Unchecked	Unchecked		Unchecked	Checked	Checked	Checked	Checked
73		10th	Male	No	Team	Yes	Optional		Required		Checked	Unchecked	Unchecked	Checked	Unchecked	Checked	Unchecked	Checked	Checked	Unchecked		Checked	Unchecked	Unchecked	Checked	Unchecked	Unchecked	Unchecked	Unchecked	Unchecked	Unchecked		Unchecked	Unchecked	Unchecked	Unchecked	Unchecked	Unchecked	Unchecked	Unchecked	Checked	Unchecked	Unchecked		Unchecked	Unchecked	Unchecked	Unchecked	Unchecked
74		9th	Female	No	Team	Yes	Optional	Students shouldn't feel obligated to participate,because high school is already stressful enough and also I have many other things to do in science and other classes.	Optional	It's not necessary to make people feel bad if they don't win.	Unchecked	Unchecked	Unchecked	Checked	Unchecked	Checked	Checked	Checked	Checked	Unchecked		Unchecked	Unchecked	Unchecked	Checked	Unchecked	Unchecked	Unchecked	Checked	Unchecked	Unchecked		Unchecked	Checked	Checked	Unchecked	Unchecked	Unchecked	Unchecked	Checked	Checked	Unchecked	Unchecked		Unchecked	Unchecked	Unchecked	Unchecked	Unchecked
75		10th	Male	No	Individual	Yes	Optional	People shouldn't be forced to do a stressful science fair project if they don't want to or don't know what they would do.	Optional	People shouldn't be forced to do a stressful science fair project if they don't want to or don't know what they would do.	Checked	Unchecked	Checked	Checked	Unchecked	Checked	Checked	Unchecked	Unchecked	Unchecked		Checked	Unchecked	Unchecked	Checked	Unchecked	Unchecked	Unchecked	Unchecked	Unchecked	Unchecked		Checked	Unchecked	Unchecked	Checked	Unchecked	Unchecked	Unchecked	Unchecked	Unchecked	Unchecked	Unchecked		Unchecked	Checked	Unchecked	Checked	Unchecked
76		10th	Male	Yes	Individual	Yes	Optional	Since students are too busy with school and other projects, the science fair should be an option to either raise your grade or gain extra credit.	Optional	The same reason for the previous question	Unchecked	Unchecked	Unchecked	Checked	Unchecked	Unchecked	Unchecked	Unchecked	Unchecked	Unchecked		Unchecked	Unchecked	Unchecked	Checked	Unchecked	Unchecked	Unchecked	Unchecked	Unchecked	Unchecked		Unchecked	Unchecked	Unchecked	Checked	Unchecked	Checked	Checked	Checked	Checked	Unchecked	Unchecked		Checked	Unchecked	Unchecked	Unchecked	Unchecked
77		12th	Male	No	Team	No	Required		Optional		Unchecked	Unchecked	Unchecked	Checked	Unchecked	Checked	Unchecked	Checked	Checked	Unchecked		Unchecked	Unchecked	Unchecked	Checked	Unchecked	Unchecked	Unchecked	Checked	Checked	Unchecked		Unchecked	Checked	Unchecked	Unchecked	Unchecked	Checked	Unchecked	Unchecked	Checked	Unchecked	Unchecked		Unchecked	Checked	Unchecked	Unchecked	Unchecked
78		10th	Male	Yes	Team	Yes	Required	Its a great way to promote teamwork and time management. It also builds a foundation in students for future careers in the field that they chose.	Required	It allows students to compete against fellow classmates and those of higher grade level. It also allows for some to build self-confidence for the future.	Checked	Unchecked	Unchecked	Checked	Unchecked	Checked	Unchecked	Unchecked	Unchecked	Unchecked		Checked	Unchecked	Unchecked	Unchecked	Unchecked	Unchecked	Unchecked	Unchecked	Unchecked	Unchecked		Unchecked	Unchecked	Unchecked	Checked	Unchecked	Checked	Unchecked	Checked	Checked	Unchecked	Unchecked		Unchecked	Unchecked	Unchecked	Checked	Unchecked
79		10th	Female	Yes	Individual	Yes	Required	It is only required in honors, so if you do not want to do science fair you could take regular. Also, they offer science olimpia, which you could do instead of science fair. These options seem fair to me.	Optional	A person should be able to choose if they want to be in a competition rather than having to be. Someone could be taking honors, not in science olimpia, and not want to do it for the competition. They might just want to do it to take the honors class. The words 'competition' could put more stress on them.	Checked	Checked	Checked	Checked	Checked	Checked	Checked	Checked	Checked	Checked	Anyone willing	Checked	Unchecked	Unchecked	Unchecked	Checked	Unchecked	Unchecked	Checked	Unchecked	Unchecked		Unchecked	Checked	Unchecked	Checked	Unchecked	Checked	Unchecked	Unchecked	Checked	Unchecked	Unchecked		Unchecked	Checked	Unchecked	Checked	Unchecked
80		10th	Female	Yes	Individual	Yes	Optional	Some kids are simple always going to be more driven than others. If certain teenagers do not feel the desire to have a GPA boost but still want to partake in advance classes, I believe the choice should be up to them. It's better to have a few quality projects then a bunch of mediocre ones done just to pass the class.	Required	I mean, if you already completed it you might as well, amirite.	Checked	Checked	Unchecked	Checked	Checked	Unchecked	Unchecked	Checked	Unchecked	Unchecked		Checked	Checked	Unchecked	Checked	Checked	Unchecked	Unchecked	Checked	Unchecked	Unchecked		Unchecked	Checked	Checked	Checked	Checked	Unchecked	Checked	Checked	Checked	Unchecked	Unchecked		Checked	Unchecked	Unchecked	Unchecked	Unchecked
81		11th	Female	Yes	Team	Yes	Optional		Optional		Checked	Checked	Checked	Checked	Checked	Unchecked	Unchecked	Checked	Checked	Unchecked		Checked	Unchecked	Unchecked	Unchecked	Checked	Unchecked	Unchecked	Unchecked	Unchecked	Unchecked		Checked	Checked	Unchecked	Unchecked	Unchecked	Checked	Checked	Checked	Checked	Unchecked	Unchecked		Unchecked	Unchecked	Unchecked	Unchecked	Unchecked
82		10th	Female	Yes	Team	Yes	Required	Teaches students to manage their time and to properly learn how to do a research project.	Required	Teaches students how to speak in front of an audience and judge.	Unchecked	Checked	Unchecked	Checked	Checked	Checked	Unchecked	Checked	Checked	Unchecked		Checked	Unchecked	Unchecked	Checked	Checked	Unchecked	Unchecked	Checked	Checked	Unchecked		Unchecked	Checked	Checked	Checked	Checked	Checked	Checked	Checked	Checked	Unchecked	Unchecked		Unchecked	Checked	Checked	Checked	Checked
83		11th	Female	No	Individual	Yes	Optional	It was not beneficial to me, an upperclassmen with no interest pursuing the sciences in the future.	Optional	I don't think science fair projects should be required in the first place, let alone the competition aspect. I think it can be damaging for a student to work very hard on a project and possibly not receive good response.	Checked	Checked	Checked	Unchecked	Checked	Unchecked	Unchecked	Checked	Checked	Unchecked		Unchecked	Unchecked	Unchecked	Unchecked	Unchecked	Unchecked	Unchecked	Checked	Checked	Unchecked		Unchecked	Checked	Checked	Unchecked	Unchecked	Checked	Unchecked	Unchecked	Checked	Unchecked	Unchecked		Unchecked	Unchecked	Checked	Unchecked	Unchecked
84		9th	Female	No	Team	Yes	Optional	It takes too much time from lessons in class, and high school students have a lot of work as it is	Optional	Not all students should do it to win, but just to get the grade	Checked	Checked	Checked	Checked	Checked	Checked	Unchecked	Checked	Checked	Unchecked		Checked	Unchecked	Unchecked	Checked	Unchecked	Unchecked	Unchecked	Checked	Checked	Unchecked		Unchecked	Checked	Unchecked	Unchecked	Unchecked	Checked	Unchecked	Unchecked	Checked	Unchecked	Unchecked		Unchecked	Checked	Unchecked	Unchecked	Unchecked
85		11th	Female	Yes	Individual	Yes	Optional	Because some kids are involved in other Academic stuff or Athletics.	Optional		Checked	Checked	Checked	Checked	Checked	Unchecked	Unchecked	Checked	Checked	Unchecked		Unchecked	Unchecked	Unchecked	Unchecked	Unchecked	Unchecked	Unchecked	Unchecked	Unchecked	Unchecked		Checked	Checked	Unchecked	Checked	Unchecked	Unchecked	Unchecked	Unchecked	Checked	Unchecked	Unchecked		Unchecked	Unchecked	Unchecked	Unchecked	Unchecked
86		11th	Male	Yes	Individual	No, but I did a science fair project to satisfy a school project requirement.	Optional		Required		Checked	Unchecked	Checked	Checked	Checked	Checked	Checked	Checked	Unchecked	Unchecked		Checked	Unchecked	Unchecked	Checked	Checked	Unchecked	Unchecked	Checked	Unchecked	Unchecked		Unchecked	Checked	Checked	Unchecked	Unchecked	Checked	Checked	Unchecked	Unchecked	Unchecked	Unchecked		Unchecked	Checked	Checked	Unchecked	Unchecked
87		12th	Female	Yes	Individual	Yes	Required	If science fair projects are required then students could end up liking science and have fun.	Required	Competition is a motivation for many students who want to be known as the best.	Unchecked	Unchecked	Unchecked	Checked	Checked	Unchecked	Unchecked	Unchecked	Unchecked	Unchecked		Checked	Unchecked	Unchecked	Checked	Unchecked	Unchecked	Unchecked	Unchecked	Unchecked	Unchecked		Unchecked	Unchecked	Checked	Checked	Unchecked	Checked	Unchecked	Unchecked	Checked	Unchecked	Unchecked		Checked	Unchecked	Unchecked	Checked	Unchecked
88		10th	Female	No	Individual	No, but I did a science fair project to satisfy a school project requirement.	Optional	I believe students who really enjoy the science fair should be able to have the opportunity to complete a study, but I also know some kids would not put much effort into it, if it was required.	Optional	I believe students who really enjoy the science fair should be able to have the opportunity to complete a study and compete, but I also know some kids would not put much effort into it, if it was required.	Checked	Checked	Checked	Checked	Checked	Checked	Unchecked	Checked	Checked	Unchecked		Checked	Checked	Checked	Checked	Unchecked	Unchecked	Unchecked	Checked	Checked	Unchecked		Unchecked	Unchecked	Unchecked	Unchecked	Unchecked	Checked	Unchecked	Unchecked	Unchecked	Unchecked	Unchecked		Unchecked	Unchecked	Unchecked	Unchecked	Unchecked
89		10th	Female	Yes	Individual	Yes	Optional	A student shouldn't feel forced into doing something they don't want to do.	Required	A competition should be required to narrow down the number of projects.	Checked	Checked	Checked	Checked	Checked	Checked	Checked	Checked	Checked	Unchecked		Unchecked	Unchecked	Unchecked	Unchecked	Unchecked	Unchecked	Unchecked	Checked	Unchecked	Unchecked		Checked	Unchecked	Unchecked	Checked	Unchecked	Unchecked	Checked	Unchecked	Checked	Unchecked	Unchecked		Checked	Unchecked	Unchecked	Unchecked	Unchecked
90		10th	Male	Yes	Individual	Yes	Optional	I enjoy doing science fair but there are students that put in no work and won't even try and make it past district while other student that really want to do it left behind	Optional	I enjoy doing science fair but there are students that put in no work and won't even try and make it past district while other student that really want to do it left behind	Checked	Checked	Checked	Checked	Checked	Checked	Unchecked	Checked	Checked	Checked	Doctor and other professionals	Unchecked	Unchecked	Unchecked	Checked	Unchecked	Unchecked	Unchecked	Checked	Checked	Unchecked		Unchecked	Checked	Checked	Unchecked	Checked	Checked	Unchecked	Checked	Checked	Unchecked	Unchecked		Unchecked	Unchecked	Checked	Unchecked	Unchecked
91		11th	Male	Yes	Individual	Yes	Optional	Many people do not do a good job on them as they copy past projects or ideas.	Optional	As said before people just copy an past idea. People that go to compete in this fairs, need to be people that put effort.	Unchecked	Unchecked	Unchecked	Checked	Checked	Checked	Unchecked	Checked	Checked	Unchecked		Unchecked	Unchecked	Unchecked	Checked	Unchecked	Unchecked	Unchecked	Checked	Checked	Unchecked		Unchecked	Unchecked	Checked	Checked	Unchecked	Checked	Checked	Unchecked	Checked	Unchecked	Unchecked		Unchecked	Unchecked	Checked	Checked	Unchecked
92		10th	Female	No	Team	Yes	Required	To expose students to new experiences and opportunities.	Optional	Some students may not feel comfortable competing because of the extra amount of work that goes into it.	Checked	Checked	Checked	Checked	Checked	Checked	Checked	Checked	Checked	Unchecked		Unchecked	Checked	Unchecked	Checked	Checked	Unchecked	Unchecked	Checked	Unchecked	Unchecked		Unchecked	Checked	Checked	Checked	Unchecked	Checked	Unchecked	Unchecked	Checked	Unchecked	Unchecked		Checked	Unchecked	Unchecked	Checked	Unchecked
93		9th	Female	No	Individual	Yes	Required	I think it's a good way to test creativity from students and gives them a way to speak out about their ideas	Optional	Some people don't like public speaking, and they shouldn't be required to do so	Checked	Checked	Unchecked	Checked	Unchecked	Checked	Checked	Unchecked	Unchecked	Unchecked		Checked	Unchecked	Unchecked	Unchecked	Unchecked	Unchecked	Unchecked	Unchecked	Unchecked	Unchecked		Checked	Checked	Unchecked	Checked	Unchecked	Checked	Unchecked	Unchecked	Unchecked	Unchecked	Unchecked		Checked	Checked	Unchecked	Unchecked	Unchecked
94		10th	Female	Yes	Team	No, but I did a science fair project to satisfy a school project requirement.	Required		Optional		Checked	Checked	Checked	Checked	Unchecked	Checked	Checked	Checked	Checked	Unchecked		Checked	Checked	Unchecked	Unchecked	Unchecked	Unchecked	Unchecked	Checked	Unchecked	Unchecked		Checked	Unchecked	Unchecked	Unchecked	Unchecked	Checked	Unchecked	Unchecked	Unchecked	Unchecked	Unchecked		Unchecked	Unchecked	Unchecked	Unchecked	Unchecked
95		10th	Female	No	Individual	Yes	Required	It really challenges students to think critically, and incorporate their strategy into science, math and egineering.	Required	Considering this was my first science project, the competition was a motivation to continue and show my best while representing my school.	Checked	Unchecked	Unchecked	Checked	Unchecked	Unchecked	Unchecked	Checked	Unchecked	Unchecked		Checked	Unchecked	Unchecked	Checked	Unchecked	Unchecked	Unchecked	Checked	Unchecked	Unchecked		Unchecked	Unchecked	Unchecked	Checked	Unchecked	Unchecked	Unchecked	Checked	Checked	Unchecked	Unchecked		Unchecked	Unchecked	Unchecked	Checked	Unchecked
96		10th	Female	No	Individual	Yes	Required	It challenges students to think critically, and incorporate their strategy for science math and engineering.	Required	Considering this was my first science project, I felt the competition gives motivation for students to do their, while learning.	Checked	Unchecked	Unchecked	Checked	Unchecked	Unchecked	Unchecked	Checked	Unchecked	Unchecked		Checked	Unchecked	Unchecked	Checked	Unchecked	Unchecked	Unchecked	Checked	Unchecked	Unchecked		Unchecked	Unchecked	Unchecked	Checked	Unchecked	Unchecked	Unchecked	Unchecked	Checked	Unchecked	Unchecked		Unchecked	Unchecked	Unchecked	Checked	Unchecked
97		11th	Female	Yes	Team	Yes	Optional	If someone is truly passionate about making a change and creating a project that they believe will change the world. Then it should be their choice.	Optional	If they are passionate about competing for a prize in the science areas then it should be their choice.	Checked	Checked	Checked	Checked	Checked	Checked	Unchecked	Checked	Checked	Unchecked		Checked	Unchecked	Unchecked	Unchecked	Unchecked	Unchecked	Unchecked	Checked	Unchecked	Unchecked		Unchecked	Unchecked	Unchecked	Checked	Unchecked	Checked	Unchecked	Unchecked	Checked	Unchecked	Unchecked		Unchecked	Unchecked	Unchecked	Unchecked	Unchecked
98		10th	Male	No	Team	Yes	Optional	For extra credit.	Required	To do well	Checked	Checked	Checked	Checked	Checked	Checked	Unchecked	Checked	Checked	Unchecked		Checked	Unchecked	Unchecked	Checked	Checked	Unchecked	Unchecked	Checked	Unchecked	Unchecked		Unchecked	Unchecked	Checked	Checked	Unchecked	Checked	Unchecked	Unchecked	Unchecked	Unchecked	Unchecked		Unchecked	Unchecked	Checked	Unchecked	Unchecked
99		11th	Female	No	Individual	No	Optional	If it is optional, students will more passionate about their projects which will then lead to a better outcome.	Optional	Reason is same as before	Checked	Checked	Checked	Checked	Checked	Checked	Unchecked	Checked	Checked	Unchecked		Unchecked	Unchecked	Unchecked	Checked	Unchecked	Unchecked	Unchecked	Unchecked	Unchecked	Unchecked		Unchecked	Unchecked	Unchecked	Unchecked	Unchecked	Checked	Unchecked	Unchecked	Checked	Unchecked	Unchecked		Unchecked	Unchecked	Unchecked	Unchecked	Unchecked
100		11th	Female	No	Individual	No	Optional	If the science fair is optional, those participating will be more passionate and interested in their projects, so their final products will be good. If it is required, students may not be excited or interested in participating, so they will not put a lot of effort into their projects, making their final products less good.	Optional	Students who choose to participate in optional competitions are more interested in the competition and will put greater effort into their projects than those who are required to compete.	Checked	Checked	Checked	Checked	Checked	Checked	Unchecked	Checked	Checked	Unchecked		Unchecked	Unchecked	Unchecked	Unchecked	Unchecked	Unchecked	Unchecked	Checked	Unchecked	Unchecked		Unchecked	Checked	Checked	Unchecked	Unchecked	Checked	Unchecked	Unchecked	Checked	Unchecked	Unchecked		Unchecked	Checked	Unchecked	Unchecked	Unchecked
101		11th	Male	Yes	Individual	No	Optional	some students wont try	Required	because it should	Checked	Checked	Checked	Checked	Checked	Checked	Checked	Checked	Checked	Unchecked		Checked	Unchecked	Checked	Checked	Unchecked	Checked	Unchecked	Checked	Checked	Unchecked		Unchecked	Checked	Checked	Unchecked	Unchecked	Checked	Checked	Checked	Checked	Unchecked	Unchecked		Unchecked	Unchecked	Unchecked	Unchecked	Unchecked
102		9th	Male	No	Team	Yes	Optional	Some people do not enjoy science fair, but the ones who enjoy it will do their best and compete with others for the best project.	Optional	Same as above.	Unchecked	Unchecked	Unchecked	Unchecked	Unchecked	Unchecked	Unchecked	Unchecked	Unchecked	Unchecked		Unchecked	Unchecked	Unchecked	Unchecked	Unchecked	Unchecked	Unchecked	Unchecked	Unchecked	Checked	My team members.	Unchecked	Unchecked	Unchecked	Unchecked	Unchecked	Unchecked	Unchecked	Unchecked	Unchecked	Unchecked	Unchecked		Unchecked	Unchecked	Unchecked	Unchecked	Unchecked
103		9th	Male	No	Individual	Yes	Optional	Some kids, such as myself, might not have a whole lot of time to work on science fair with extracurricular activities and normal schoolwork	Optional	Same as above	Checked	Checked	Checked	Checked	Unchecked	Checked	Checked	Checked	Checked	Unchecked		Checked	Unchecked	Unchecked	Checked	Unchecked	Unchecked	Unchecked	Checked	Unchecked	Unchecked		Unchecked	Checked	Unchecked	Unchecked	Unchecked	Unchecked	Unchecked	Unchecked	Checked	Unchecked	Unchecked		Checked	Checked	Checked	Unchecked	Unchecked
104		9th	Female	No	Individual	Yes	Optional	Not all students have the time to dedicate a project to focus on while in other activities.	Required	If it is for a competition, then it is more professional and the student should at least try a project for it.	Checked	Checked	Checked	Checked	Checked	Checked	Checked	Checked	Checked	Unchecked		Checked	Checked	Unchecked	Checked	Unchecked	Unchecked	Unchecked	Unchecked	Unchecked	Unchecked		Unchecked	Unchecked	Unchecked	Checked	Unchecked	Checked	Unchecked	Unchecked	Checked	Unchecked	Unchecked		Unchecked	Unchecked	Unchecked	Checked	Unchecked
105		12th	Female	Yes	Individual	No, but I did a science fair project to satisfy a school project requirement.	Optional	Passionate Projects	Optional	Motivation should not be to win	Unchecked	Unchecked	Unchecked	Unchecked	Unchecked	Unchecked	Unchecked	Checked	Checked	Unchecked		Unchecked	Unchecked	Unchecked	Unchecked	Unchecked	Unchecked	Unchecked	Checked	Unchecked	Unchecked		Unchecked	Unchecked	Checked	Unchecked	Unchecked	Unchecked	Unchecked	Unchecked	Unchecked	Unchecked	Unchecked		Unchecked	Unchecked	Checked	Unchecked	Unchecked
106		9th	Female	No	Individual	Yes	Required		Optional		Unchecked	Unchecked	Unchecked	Checked	Unchecked	Checked	Unchecked	Unchecked	Checked	Unchecked		Unchecked	Unchecked	Unchecked	Checked	Unchecked	Unchecked	Unchecked	Checked	Checked	Unchecked		Unchecked	Checked	Checked	Unchecked	Unchecked	Checked	Unchecked	Unchecked	Checked	Unchecked	Unchecked		Unchecked	Checked	Checked	Unchecked	Unchecked
107		10th	Male	No	Individual	Yes	Optional	For a high school student that has no interest in doing a science fair project being forced to complete one achieves nothing in the way of education. With access to the internet, it's no longer what you're interested in its what's the most convenient and has already been done.	Optional	If you want to do a project and take on the extra stress then it should be optional if you want to advance or not. Plus students love having options, it makes them seem as if they have control of their education.	Checked	Unchecked	Unchecked	Unchecked	Unchecked	Unchecked	Unchecked	Unchecked	Unchecked	Unchecked		Unchecked	Unchecked	Unchecked	Unchecked	Unchecked	Unchecked	Unchecked	Checked	Unchecked	Unchecked		Unchecked	Unchecked	Unchecked	Unchecked	Unchecked	Unchecked	Unchecked	Unchecked	Unchecked	Checked	Unchecked		Unchecked	Unchecked	Unchecked	Unchecked	Unchecked
108		10th	Male	No		No	Optional	Some students may not have time for science fair in their daily schedules	Optional	Discourages dumb people	Checked	Checked	Checked	Checked	Checked	Unchecked	Unchecked	Checked	Checked	Unchecked		Unchecked	Unchecked	Unchecked	Unchecked	Unchecked	Unchecked	Unchecked	Unchecked	Unchecked	Checked	no one	Unchecked	Unchecked	Checked	Checked	Checked	Unchecked	Checked	Checked	Checked	Unchecked	Unchecked		Unchecked	Unchecked	Unchecked	Unchecked	Unchecked
109		9th	Male	No	Team	Yes	Optional	I believe it should	Optional	I feel some people just simply aren't as apt in the sciences and some people are naturally more advanced.	Checked	Checked	Checked	Checked	Checked	Checked	Checked	Unchecked	Unchecked	Unchecked		Unchecked	Unchecked	Unchecked	Checked	Unchecked	Unchecked	Unchecked	Unchecked	Unchecked	Unchecked		Checked	Unchecked	Unchecked	Unchecked	Unchecked	Unchecked	Unchecked	Unchecked	Unchecked	Unchecked	Unchecked		Checked	Unchecked	Unchecked	Unchecked	Unchecked
110		9th	Female	Yes	Individual	No, but I did a science fair project to satisfy a school project requirement.	Required	Some students need to learn about something on their own, and if optional they won't put in the effort	Optional	It is a waste if people who don't want to go, go and waste their and the judge's time. If people REALLY want to go they will try harder and come up with useful information.	Checked	Unchecked	Unchecked	Checked	Unchecked	Unchecked	Unchecked	Checked	Checked	Unchecked		Checked	Unchecked	Unchecked	Unchecked	Unchecked	Unchecked	Unchecked	Checked	Unchecked	Unchecked		Unchecked	Checked	Checked	Unchecked	Unchecked	Checked	Unchecked	Unchecked	Checked	Unchecked	Unchecked		Unchecked	Unchecked	Unchecked	Unchecked	Unchecked
111		10th	Male	Yes	Team	No	Optional	I believe that if students are given the option they will feel like it was their decision which will result in better project quality.	Optional	I believe that if students are given the option they will feel like it was their decision which will result in better project quality.	Unchecked	Unchecked	Unchecked	Checked	Checked	Checked	Unchecked	Checked	Checked	Unchecked		Unchecked	Unchecked	Unchecked	Checked	Checked	Unchecked	Unchecked	Checked	Checked	Unchecked		Unchecked	Unchecked	Checked	Checked	Unchecked	Unchecked	Unchecked	Unchecked	Unchecked	Unchecked	Unchecked		Unchecked	Unchecked	Unchecked	Checked	Unchecked
112		9th	Female	No			Optional	Sometimes students don't have the supplies or have the working space they need that a science fair requires.	Optional	Some students have a hard time getting in front of a lot of people or feel uncomfortable. So I think that if they want to then it should be an option.	Checked	Checked	Unchecked	Checked	Checked	Unchecked	Unchecked	Checked	Checked	Unchecked		Unchecked	Unchecked	Unchecked	Unchecked	Unchecked	Unchecked	Unchecked	Unchecked	Unchecked	Unchecked		Unchecked	Unchecked	Checked	Checked	Unchecked	Unchecked	Unchecked	Unchecked	Unchecked	Unchecked	Unchecked		Checked	Checked	Unchecked	Unchecked	Unchecked
113		9th	Male	No	Individual	No, but I did a science fair project to satisfy a school project requirement.	Optional	Not everyone is into science. Those who are though should go for it but those who aren't shouldn't be forced into it	Optional	Not everyone is into science. Those who are though should go for it but those who aren't shouldn't be forced into it	Checked	Checked	Checked	Checked	Checked	Checked	Checked	Checked	Checked	Unchecked		Checked	Checked	Unchecked	Checked	Checked	Unchecked	Unchecked	Checked	Unchecked	Unchecked		Unchecked	Unchecked	Unchecked	Unchecked	Unchecked	Unchecked	Unchecked	Unchecked	Unchecked	Unchecked	Unchecked		Unchecked	Unchecked	Unchecked	Unchecked	Unchecked
114		10th	Female	Yes	Individual	No	Optional	Not everyone wants to do one. Not fair to just force everybody into doing one. It limits the chances of those who actually want to be there and participate.	Optional	Not everyone wants to do one. Not fair to just force everybody into doing one. It limits the chances of those who actually want to be there and participate.	Unchecked	Unchecked	Unchecked	Checked	Unchecked	Unchecked	Unchecked	Checked	Checked	Unchecked		Unchecked	Unchecked	Unchecked	Unchecked	Unchecked	Unchecked	Unchecked	Checked	Checked	Unchecked		Unchecked	Unchecked	Checked	Unchecked	Unchecked	Unchecked	Unchecked	Unchecked	Unchecked	Unchecked	Unchecked		Unchecked	Checked	Unchecked	Unchecked	Unchecked
115		10th	Female	Yes	Individual	Yes	Optional	Some people might be interested in it and some might not.	Optional	Not all have the ability to finish science projects by the deadline. This can cause unwanted stess	Checked	Checked	Checked	Checked	Checked	Unchecked	Unchecked	Checked	Checked	Unchecked		Checked	Checked	Unchecked	Checked	Unchecked	Unchecked	Unchecked	Unchecked	Unchecked	Unchecked		Unchecked	Checked	Checked	Checked	Unchecked	Checked	Checked	Unchecked	Unchecked	Unchecked	Unchecked		Unchecked	Checked	Checked	Checked	Unchecked
116		9th	Female	No	Individual	Yes	Optional	So, kids won't have to stress out over a science fair project.	Optional	Because, teens already have a busy schedule.	Checked	Checked	Unchecked	Checked	Checked	Checked	Unchecked	Unchecked	Unchecked	Unchecked		Checked	Checked	Unchecked	Checked	Checked	Unchecked	Unchecked	Unchecked	Checked	Unchecked		Unchecked	Unchecked	Unchecked	Unchecked	Unchecked	Unchecked	Unchecked	Unchecked	Checked	Unchecked	Unchecked		Unchecked	Unchecked	Unchecked	Unchecked	Unchecked
117		11th	Female	No	Team	No	Optional	For many students, science fair projects are an unnecessary evil that causes nothing more than disdain for science classes. While I enjoy science and like creating projects, many of my classmates who aren't the greatest at science find it daunting.	Optional	On top of science fair projects being a large undertaking, people who are not the best at science or don't like competitions may find it humiliating and scary. It should definitely be a choice for students to make.	Checked	Checked	Checked	Checked	Checked	Unchecked	Unchecked	Checked	Checked	Unchecked		Unchecked	Unchecked	Unchecked	Checked	Unchecked	Unchecked	Unchecked	Checked	Unchecked	Unchecked		Checked	Unchecked	Unchecked	Unchecked	Unchecked	Unchecked	Unchecked	Unchecked	Unchecked	Unchecked	Unchecked		Checked	Unchecked	Unchecked	Unchecked	Unchecked
118		10th	Female	No	Team	Yes	Optional	Not everyone has the expenses to pay for materials or time.	Required	Competitions are very important, so everyone must do their best.	Checked	Checked	Checked	Checked	Checked	Checked	Unchecked	Checked	Checked	Unchecked		Checked	Unchecked	Checked	Checked	Unchecked	Checked	Unchecked	Checked	Unchecked	Unchecked		Unchecked	Unchecked	Checked	Checked	Unchecked	Unchecked	Checked	Unchecked	Checked	Unchecked	Unchecked		Unchecked	Unchecked	Checked	Checked	Unchecked
119		10th	Female	Yes	Individual	No	Optional		Optional		Checked	Checked	Checked	Checked	Checked	Checked	Checked	Checked	Checked	Unchecked		Unchecked	Unchecked	Unchecked	Unchecked	Unchecked	Checked	Unchecked	Checked	Checked	Unchecked		Unchecked	Unchecked	Unchecked	Unchecked	Unchecked	Checked	Unchecked	Unchecked	Checked	Unchecked	Unchecked		Unchecked	Unchecked	Unchecked	Unchecked	Unchecked
120		10th	Male	No	Individual	Yes	Optional	There are many people who put forth no effort in their projects and make up data.	Optional	Not everyone is confident in their project and don't want to be embarrassed in front of others.	Checked	Checked	Checked	Checked	Unchecked	Checked	Unchecked	Unchecked	Checked	Unchecked		Checked	Unchecked	Unchecked	Unchecked	Unchecked	Unchecked	Unchecked	Checked	Unchecked	Unchecked		Unchecked	Checked	Checked	Checked	Unchecked	Checked	Checked	Unchecked	Checked	Unchecked	Unchecked		Unchecked	Checked	Unchecked	Unchecked	Unchecked
121		9th	Male	No	Individual	No, but I did a science fair project to satisfy a school project requirement.	Optional	Because it goes into holiday breaks and it also interferes with the normal curriculum	Required	Because with all the time that goes into these projects you should determine how well you do	Checked	Checked	Checked	Checked	Checked	Checked	Checked	Checked	Checked	Unchecked		Checked	Unchecked	Checked	Unchecked	Unchecked	Unchecked	Unchecked	Checked	Unchecked	Unchecked		Checked	Checked	Checked	Unchecked	Unchecked	Checked	Checked	Unchecked	Checked	Unchecked	Unchecked		Unchecked	Checked	Unchecked	Unchecked	Unchecked
122		9th	Male	Yes	Team	No, but I did a science fair project to satisfy a school project requirement.	Optional		Required		Checked	Checked	Checked	Checked	Checked	Checked	Unchecked	Unchecked	Unchecked	Unchecked		Unchecked	Unchecked	Unchecked	Unchecked	Unchecked	Unchecked	Unchecked	Unchecked	Unchecked	Unchecked		Unchecked	Unchecked	Checked	Unchecked	Unchecked	Unchecked	Unchecked	Unchecked	Unchecked	Unchecked	Unchecked		Unchecked	Unchecked	Unchecked	Unchecked	Unchecked
123		9th	Male	No	Individual	No	Optional		Optional		Checked	Checked	Unchecked	Unchecked	Unchecked	Unchecked	Unchecked	Unchecked	Unchecked	Unchecked		Unchecked	Unchecked	Unchecked	Unchecked	Unchecked	Unchecked	Unchecked	Unchecked	Unchecked	Checked	MYSlef	Checked	Unchecked	Unchecked	Unchecked	Unchecked	Unchecked	Unchecked	Unchecked	Unchecked	Unchecked	Unchecked		Unchecked	Unchecked	Unchecked	Unchecked	Checked
124		10th	Female	No	Individual	Yes	Optional	They are very stressful and unnecessary.	Optional		Checked	Checked	Checked	Checked	Checked	Unchecked	Unchecked	Checked	Unchecked	Unchecked		Checked	Unchecked	Unchecked	Checked	Unchecked	Unchecked	Unchecked	Checked	Unchecked	Unchecked		Unchecked	Unchecked	Unchecked	Unchecked	Unchecked	Unchecked	Unchecked	Unchecked	Unchecked	Unchecked	Unchecked		Unchecked	Unchecked	Unchecked	Unchecked	Unchecked
125		10th	Male	Yes	Team	No	Optional	One's determination and passion should drive us towards doing science fair. A more authentic and quality product will be produced in that manner.	Optional	I am a strong believer of letting people volunteer and choose to do what they would like, therefore I would say optional/	Unchecked	Unchecked	Unchecked	Checked	Checked	Checked	Checked	Checked	Unchecked	Unchecked		Unchecked	Unchecked	Unchecked	Checked	Unchecked	Unchecked	Unchecked	Checked	Unchecked	Unchecked		Unchecked	Unchecked	Unchecked	Checked	Unchecked	Checked	Unchecked	Unchecked	Checked	Unchecked	Unchecked		Unchecked	Unchecked	Unchecked	Unchecked	Unchecked
126		10th	Female	No	Individual	Yes	Optional	Most students,like myself, have extra curricular activities in which they will not have time to produce a satisfactory project.	Required	This kind of opportunity is one should be presented with since it looks great on college applications.	Checked	Unchecked	Unchecked	Checked	Unchecked	Checked	Unchecked	Checked	Checked	Unchecked		Unchecked	Unchecked	Unchecked	Unchecked	Unchecked	Unchecked	Unchecked	Checked	Checked	Unchecked		Checked	Unchecked	Checked	Unchecked	Checked	Unchecked	Unchecked	Unchecked	Unchecked	Unchecked	Unchecked		Checked	Unchecked	Unchecked	Unchecked	Unchecked
127		9th	Male	No	Team	Yes	Optional	It is a lot of work to do it and causes stress	Optional	Some people don't like to go to competitions	Checked	Unchecked	Checked	Checked	Unchecked	Checked	Unchecked	Unchecked	Unchecked	Unchecked		Checked	Unchecked	Unchecked	Checked	Unchecked	Unchecked	Unchecked	Unchecked	Unchecked	Unchecked		Checked	Unchecked	Unchecked	Checked	Unchecked	Checked	Unchecked	Unchecked	Checked	Unchecked	Unchecked		Checked	Unchecked	Unchecked	Unchecked	Unchecked
128		10th	Female	Yes	Team	No, but I did a science fair project to satisfy a school project requirement.	Optional	Science fair should be something that you pursue because you are passionate. it should come as an inspiration and you as an individual should be determined to put in your best effort because it is your passion and curiosity, not because you were forced into it.	Optional	Not everyone likes competition, it should be their choice whether or not they choose to compete against others and present their information in a competitive manner.	Checked	Checked	Checked	Checked	Checked	Checked	Unchecked	Checked	Checked	Unchecked		Unchecked	Unchecked	Unchecked	Checked	Checked	Unchecked	Unchecked	Checked	Checked	Unchecked		Unchecked	Unchecked	Checked	Unchecked	Unchecked	Checked	Unchecked	Unchecked	Checked	Unchecked	Unchecked		Unchecked	Unchecked	Checked	Unchecked	Unchecked
129		9th	Female	No	Individual	Yes	Optional	I feel that many kids are stressed with other assignments... one more project is the last thing they need	Optional	The same reason as listed above	Checked	Unchecked	Unchecked	Checked	Unchecked	Checked	Checked	Checked	Checked	Unchecked		Checked	Unchecked	Unchecked	Checked	Unchecked	Unchecked	Unchecked	Checked	Unchecked	Unchecked		Unchecked	Unchecked	Checked	Checked	Unchecked	Checked	Unchecked	Unchecked	Checked	Unchecked	Unchecked		Unchecked	Unchecked	Unchecked	Unchecked	Checked
130		9th	Male	No	Team	No, but I did a science fair project to satisfy a school project requirement.	Optional	Not many people have the passion of science and prefer doing other stuff.	Optional	Not many people have the passion of science and prefer doing other stuff.	Checked	Unchecked	Unchecked	Checked	Checked	Unchecked	Unchecked	Checked	Unchecked	Unchecked		Checked	Unchecked	Unchecked	Checked	Unchecked	Unchecked	Unchecked	Checked	Unchecked	Unchecked		Checked	Unchecked	Checked	Unchecked	Checked	Unchecked	Checked	Checked	Checked	Unchecked	Unchecked		Checked	Unchecked	Checked	Unchecked	Checked
131		11th	Male	No	Team	No	Optional	Forcing students to do something they aren't interested in would just result in half baked projects that have little effort placed into it.	Optional	Competition may encourage and discourage the student to participate and once again, if the student isn't up for doing a science project, then they'll most likely put little effort.	Unchecked	Unchecked	Unchecked	Unchecked	Unchecked	Checked	Checked	Checked	Checked	Checked	Professionals in the field of science or engineering the project is in.	Unchecked	Unchecked	Unchecked	Checked	Checked	Unchecked	Unchecked	Unchecked	Unchecked	Unchecked		Unchecked	Unchecked	Checked	Unchecked	Unchecked	Checked	Unchecked	Unchecked	Checked	Unchecked	Unchecked		Unchecked	Checked	Checked	Checked	Unchecked
132		10th	Female	Yes	Individual	Yes	Required	Good opportunity to learn	Optional	People need to be passionate about it	Checked	Unchecked	Unchecked	Checked	Unchecked	Unchecked	Unchecked	Checked	Unchecked	Unchecked		Unchecked	Unchecked	Unchecked	Checked	Unchecked	Unchecked	Unchecked	Checked	Unchecked	Unchecked		Unchecked	Checked	Unchecked	Unchecked	Unchecked	Checked	Unchecked	Unchecked	Checked	Unchecked	Unchecked		Unchecked	Unchecked	Unchecked	Unchecked	Unchecked
133		10th	Female		Individual	Yes	Required	science fair projects should be required because it pushes the students to do great projects for their major grade	Optional	science fair projects for competition should be optional because not many people are great speakers or presenters	Unchecked	Unchecked	Unchecked	Unchecked	Unchecked	Unchecked	Unchecked	Checked	Checked	Unchecked		Unchecked	Unchecked	Unchecked	Unchecked	Unchecked	Unchecked	Unchecked	Checked	Unchecked	Unchecked		Unchecked	Unchecked	Unchecked	Unchecked	Unchecked	Unchecked	Checked	Unchecked	Checked	Unchecked	Unchecked		Unchecked	Unchecked	Unchecked	Unchecked	Unchecked
134		11th	Female	No	Team	Yes	Required	Once we go to the next level in college we are going to be required to do projects we don't want to do.	Optional	Competing sometimes take the run out of the science. Science is about discovering new things and not judging on who found out the most interesting information.	Checked	Unchecked	Unchecked	Checked	Checked	Unchecked	Checked	Checked	Unchecked	Unchecked		Unchecked	Unchecked	Unchecked	Checked	Checked	Unchecked	Checked	Checked	Unchecked	Unchecked		Unchecked	Checked	Checked	Unchecked	Unchecked	Unchecked	Unchecked	Unchecked	Unchecked	Unchecked	Unchecked		Unchecked	Checked	Checked	Unchecked	Checked
135		9th	Female	No	Individual	No	Optional	Because some kids are into other activities, clubs and subjects.	Optional	Because some kids are into other activities, clubs and subjects.	Unchecked	Unchecked	Unchecked	Checked	Unchecked	Unchecked	Unchecked	Unchecked	Unchecked	Unchecked		Unchecked	Unchecked	Unchecked	Checked	Unchecked	Unchecked	Unchecked	Unchecked	Unchecked	Unchecked		Unchecked	Unchecked	Unchecked	Unchecked	Unchecked	Unchecked	Unchecked	Unchecked	Checked	Unchecked	Unchecked		Unchecked	Unchecked	Unchecked	Unchecked	Unchecked
136		10th	Female	Yes	Individual	Yes	Optional	When kids are forced to do things like a science fair project, they do not do them because they like the basis of their project or want to learn more. Rather, they do it because they are forced to and just want to get it over with. By making projects mandatory, the purpose of scientific research is taken away and replaced with dread.	Optional	Sometimes kids do projects just to help themselves learn more about something and not necessarily something that is life changing or genius. If people were forced to compete, there would be a lot of kids that were forced to display their projects for people out of their comfort zone and that can be very embarrassing.	Checked	Checked	Checked	Checked	Checked	Checked	Unchecked	Checked	Checked	Unchecked		Checked	Unchecked	Unchecked	Unchecked	Unchecked	Unchecked	Unchecked	Checked	Checked	Unchecked		Unchecked	Checked	Unchecked	Unchecked	Unchecked	Checked	Unchecked	Unchecked	Unchecked	Unchecked	Unchecked		Unchecked	Checked	Unchecked	Unchecked	Unchecked
137		9th	Male	No	Individual	Yes	Optional	It is not necessary	Optional	It makes sure only who want to particiapate are able to.	Unchecked	Unchecked	Unchecked	Checked	Checked	Checked	Unchecked	Checked	Checked	Unchecked		Unchecked	Unchecked	Unchecked	Checked	Unchecked	Unchecked	Unchecked	Checked	Unchecked	Unchecked		Unchecked	Unchecked	Unchecked	Unchecked	Unchecked	Unchecked	Checked	Unchecked	Unchecked	Unchecked	Unchecked		Unchecked	Unchecked	Unchecked	Unchecked	Unchecked
138		10th	Female	Yes	Individual	No, but I did a science fair project to satisfy a school project requirement.	Required		Optional		Checked	Checked	Checked	Checked	Unchecked	Checked	Unchecked	Checked	Unchecked	Unchecked		Checked	Unchecked	Unchecked	Unchecked	Unchecked	Unchecked	Unchecked	Checked	Unchecked	Unchecked		Checked	Unchecked	Unchecked	Checked	Unchecked	Checked	Checked	Unchecked	Checked	Unchecked	Unchecked		Checked	Unchecked	Unchecked	Checked	Unchecked
139		9th	Male	No	Individual	Yes	Optional	Science Fair should be a student's choice to do.	Optional	Science Fair should be a project students should want to do so that maximum effort is put into it	Checked	Unchecked	Unchecked	Checked	Unchecked	Checked	Checked	Unchecked	Checked	Unchecked		Checked	Checked	Unchecked	Checked	Unchecked	Unchecked	Unchecked	Unchecked	Checked	Unchecked		Unchecked	Unchecked	Unchecked	Checked	Unchecked	Checked	Unchecked	Unchecked	Checked	Unchecked	Unchecked		Unchecked	Unchecked	Unchecked	Checked	Unchecked
140		10th	Female	Yes	Team	Yes	Optional	Way too much stress	Optional	Way too much stress	Unchecked	Unchecked	Unchecked	Checked	Unchecked	Checked	Checked	Checked	Checked	Unchecked		Unchecked	Unchecked	Unchecked	Unchecked	Unchecked	Unchecked	Unchecked	Unchecked	Unchecked	Checked	My team members	Unchecked	Unchecked	Unchecked	Checked	Unchecked	Unchecked	Unchecked	Unchecked	Unchecked	Unchecked	Unchecked		Unchecked	Unchecked	Unchecked	Unchecked	Unchecked
141		10th	Male	Yes	Team	No	Optional		Optional		Checked	Checked	Checked	Checked	Checked	Checked	Checked	Checked	Checked	Unchecked		Unchecked	Unchecked	Unchecked	Checked	Checked	Unchecked	Unchecked	Checked	Checked	Unchecked		Checked	Checked	Checked	Unchecked	Unchecked	Unchecked	Unchecked	Unchecked	Unchecked	Unchecked	Unchecked		Unchecked	Unchecked	Unchecked	Unchecked	Unchecked
142		10th	Male	No	Individual	Yes	Optional	Some Kids can have the option to did or not	Optional	Someone should be forced to join a competition	Checked	Checked	Checked	Checked	Checked	Checked	Unchecked	Unchecked	Unchecked	Unchecked		Checked	Unchecked	Checked	Unchecked	Unchecked	Unchecked	Unchecked	Unchecked	Unchecked	Unchecked		Checked	Checked	Checked	Unchecked	Unchecked	Unchecked	Unchecked	Unchecked	Unchecked	Unchecked	Unchecked		Checked	Checked	Checked	Unchecked	Unchecked
143		9th	Male	Yes	Individual		Required	Doing the Science Fair experiments can help us be better at observations and making conclusions. Science Fair can also make us learn more that probably would surprise us.	Optional		Checked	Checked	Checked	Checked	Checked	Checked	Checked	Checked	Checked	Unchecked		Checked	Unchecked	Unchecked	Unchecked	Unchecked	Unchecked	Unchecked	Unchecked	Unchecked	Unchecked		Unchecked	Unchecked	Unchecked	Unchecked	Unchecked	Unchecked	Unchecked	Unchecked	Checked	Unchecked	Unchecked		Unchecked	Unchecked	Unchecked	Unchecked	Unchecked
144		9th	Female	No	Individual	Yes	Optional	I believe it should be optional because for some students they just don't have an interest in it. Even if they are in honors. Honors should just be for learning extra in the subject.	Optional	I think that even for competitions in school the student should decide whether they want to join or not. Because if it was required they'd be doing all this research and experimentation for something they won't put their heart into.	Checked	Checked	Checked	Checked	Checked	Unchecked	Unchecked	Checked	Checked	Unchecked		Checked	Unchecked	Unchecked	Unchecked	Checked	Unchecked	Unchecked	Checked	Unchecked	Unchecked		Unchecked	Checked	Checked	Unchecked	Unchecked	Checked	Checked	Unchecked	Unchecked	Unchecked	Unchecked		Unchecked	Unchecked	Unchecked	Unchecked	Unchecked
145		10th	Male	No	Individual	Yes	Required	to gain knowledge on research and design.	Required	well you did one in the first place so might as well compete so see how good it was	Unchecked	Unchecked	Unchecked	Checked	Unchecked	Checked	Unchecked	Checked	Checked	Unchecked		Unchecked	Unchecked	Unchecked	Checked	Unchecked	Checked	Unchecked	Checked	Checked	Unchecked		Unchecked	Checked	Checked	Unchecked	Unchecked	Unchecked	Unchecked	Unchecked	Unchecked	Unchecked	Unchecked		Unchecked	Checked	Unchecked	Unchecked	Unchecked
146		10th	Male	Yes	Individual	Yes	Optional	A lot of students are busy with their other school work and also homework from their science class. People that I know do not like having it as a required thing. And many people quit honors because of the requirement.	Optional	Everyone has their own opinion which is science fair is too much time. And it is hard to think of an idea since people can steal others idea.	Checked	Checked	Checked	Unchecked	Checked	Unchecked	Unchecked	Checked	Checked	Unchecked		Checked	Unchecked	Unchecked	Unchecked	Unchecked	Unchecked	Unchecked	Unchecked	Unchecked	Unchecked		Checked	Checked	Checked	Checked	Checked	Checked	Unchecked	Unchecked	Unchecked	Unchecked	Unchecked		Unchecked	Checked	Unchecked	Unchecked	Unchecked
147		10th	Female	No	Individual	Yes	Required	It gives us a sense of responsibility and gives us a big goal to complete	Optional	Not everyone wants their career to be about science so it's putting those individuals in situations they genuinely don't enjoy	Checked	Checked	Unchecked	Checked	Checked	Checked	Unchecked	Checked	Checked	Unchecked		Unchecked	Unchecked	Unchecked	Unchecked	Unchecked	Checked	Unchecked	Checked	Checked	Unchecked		Unchecked	Unchecked	Unchecked	Unchecked	Unchecked	Checked	Unchecked	Checked	Checked	Unchecked	Unchecked		Unchecked	Unchecked	Unchecked	Unchecked	Unchecked
148		9th	Female	No	Team	Yes	Optional	I didn't feel as though my science fair project added anything necessary for the content I was learning this year, and I didn't necessarily have to compete in the science fair.	Optional	Not all students may feel the desire to compete in a science fait, but others may.	Checked	Checked	Unchecked	Checked	Unchecked	Unchecked	Unchecked	Checked	Checked	Unchecked		Checked	Checked	Unchecked	Unchecked	Unchecked	Unchecked	Unchecked	Checked	Unchecked	Unchecked		Unchecked	Unchecked	Unchecked	Checked	Unchecked	Unchecked	Unchecked	Unchecked	Checked	Unchecked	Unchecked		Unchecked	Unchecked	Unchecked	Checked	Unchecked
149		10th	Female	No	Individual	Yes	Optional	Some students do not have time to do a science fair project. They are very time- consuming.	Required	The whole point of a competition is to show your skills. If you don't do a project, what are you competing for?	Checked	Checked	Unchecked	Checked	Checked	Checked	Unchecked	Checked	Checked	Unchecked		Checked	Unchecked	Unchecked	Checked	Checked	Unchecked	Unchecked	Checked	Unchecked	Unchecked		Unchecked	Checked	Checked	Checked	Unchecked	Checked	Unchecked	Unchecked	Checked	Unchecked	Unchecked		Unchecked	Unchecked	Unchecked	Checked	Unchecked
150		10th	Male	Yes	Individual	Yes	Optional	It does not help those who are not interested in it to be forced to do a project like this.	Optional	Same reason as above	Checked	Checked	Checked	Checked	Checked	Checked	Unchecked	Checked	Checked	Unchecked		Unchecked	Unchecked	Unchecked	Unchecked	Unchecked	Unchecked	Unchecked	Checked	Unchecked	Unchecked		Unchecked	Unchecked	Unchecked	Unchecked	Unchecked	Checked	Unchecked	Unchecked	Unchecked	Unchecked	Unchecked		Unchecked	Unchecked	Unchecked	Unchecked	Unchecked
[truncated: 43 more columns]
