# Supplementary material for: High school science fair: Positive and negative outcomes
Source: PLoS One. 2020 Feb 13;15(2):e0229237. doi: 10.1371/journal.pone.0229237 (PMC7018130; doi:10.1371/journal.pone.0229237)
Supplement: S3 Data set — (XLSX) [file pone.0229237.s003.xlsx]

## Sheet: GrinnellTexas2017_DATA_LABELS_2
	ID	1. What grade are you in?	1. What grade are you in?	1. What grade are you in?	1. What grade are you in?	2. Gender?	2. Gender?	3. During high school have you carried out science fair more than once?	3. During high school have you carried out science fair more than once?	4. Was your science fair project Team or Individual?	4. Was your science fair project Team or Individual?	5. Was the science fair project required by your school?	5. Was the science fair project required by your school?	5. Was the science fair project required by your school?	6. Do you think science fair projects should be optional or required? (This need not be for competition.)	6. Do you think science fair projects should be optional or required? (This need not be for competition.)	7. Reason why?	Scientific Process	Communication and Presentation Skills	Intro to Scientific Knowledge	Career Interests	Competition Incentive	General Learning	Other Positive	Not everyone interested in science	Too much stress (pressure)	No enjoyment; negative attitude	Negative behaviors and future consequences	No time; money	No value	Don't Want/Like to compete	Don't like to make public presetations	Other Negative	8. Do you think science fair projects for competition should be optional or required?	8. Do you think science fair projects for competition should be optional or required?	9. Reason why?	Scientific Process	Communication and Presentation Skills	Intro to Scientific Knowledge	Career Interests	Competition Incentive	General Learning	Other Positive	Not everyone interested in science	Too much stress (pressure)	No enjoyment; negative attitude	Negative behaviors and future consequences	No time; money	No value
		9th	10th	11th	12th	Female	Male	Yes	No	Individual	Team	Yes	No	Sch Proj	Optional	Required																		Optional	Required
2017	2	10th	1	10th	10th	1	Female	No	1	1	Individual	1	Yes	Yes	1	Optional	Not everyone has time to fit to research for and do a project that will never be touched or looked at after high school.												1	1				1	Optional	Refer to question 7												1	1
2017	3	10th	1	10th	10th	1	Female	No	1	Team	1	1	Yes	Yes	1	Optional	Not all students have the time (or money) for a project this large. Also many students struggle in the science field.										1		1					1	Optional	Not all students have the time (or money) for a project that could place in a competition.												1
2017	5	11th	11th	1	11th	1	Female	No	1	1	Individual	No, but I did a science fair project to satisfy a school project requirement.	No, but I did a science fair project to satisfy a school project requirement.	1	1	Optional	Most students do not want to be apart of a science fair and do not want to be in classes that require this subject.										1							1	Optional	Because there is no need to have a poject.													1
2017	6	10th	1	10th	10th	1	Female	No	1	Team	1	1	Yes	Yes	1	Optional	Some students have no interest or motivation to participate in science fair or are taking a lot of AP classes and have no time to work on science fair which puts a lot of stress on the student.										1		1					1	Optional	Same reason as stated above, some students are taking lots of hard classes that take up a lot of their time which makes it difficult to work on the project.												1
2017	8	10th	1	10th	10th	1	Female	No	1	Team	1	1	Yes	Yes	1	Optional	unless students have the drive to do a project themselves, the project will not be done with 100% effort from the student.										1	1						1	Optional	Some students might want to do science fair, but be too afraid to do it because they are afraid of the competition. This prevents really good projects from being carried out.
2017	10	1	9th	9th	9th	1	Female	1	Yes	1	Individual	1	Yes	Yes	1	Optional	I think projects like these are too time consuming and I just don't like research based assignments and projects										1		1					1	Optional	Competition can cause stress									1
2017	11	1	9th	9th	9th	1	Female	No	1	1	Individual	No, but I did a science fair project to satisfy a school project requirement.	No, but I did a science fair project to satisfy a school project requirement.	1	1	Optional																		1	Optional	High school students are already overwhelmed with a lot of school work and extracurricular activities, such as volunteering, which is mandatory.												1
2017	12	10th	1	10th	10th	1	Female	No	1	1	Individual	No, but I did a science fair project to satisfy a school project requirement.	No, but I did a science fair project to satisfy a school project requirement.	1	Required	1	Everyone should have some experience with the scientific process and completing a project.	1					1											1	Optional	Science fairs require interviews and the stress of competition is not for everyone.									1
2017	13	1	9th	9th	9th	1	Female	No	1	1	Individual	1	Yes	Yes	Required	1	If your experiment is a success it could be helpful for people.							1										Required	1	A successful experiment or an experiment that is important should receive value from others							1
2017	14	1	9th	9th	9th	1	Female	No	1	Team	1	1	Yes	Yes	1	Optional	Not everyone is skilled in coming up with ideas or has interest in it.								1									1	Optional	Again, not everyone is interested and may instead choose to pursue another project.								1
2017	15	11th	11th	1	11th	Male	1	1	Yes	Team	1	1	Yes	Yes	1	Optional	It is bad to do science fair just for fulfilling a requirement.													1				1	Optional	It is bad to do science fair just for fulfilling a requirement.													1
2017	16	1	9th	9th	9th	Male	1	No	1	1	Individual	No, but I did a science fair project to satisfy a school project requirement.	No, but I did a science fair project to satisfy a school project requirement.	1	Required	1	They have a promote further understanding of the scientific process and help individuals progress in the knowledge of their selected field	1		1														1	Optional	In terms of competition, everyone will be forced to prioritize either ideas based upon cancer or something that helps the environment (as these tend to win 90% of the time), effectively forcing students to only research into specific fields instead of encouraging them to inquire into the other broad and diverse fields of science Also competition causes socio-economic class related problems in ter…											1	1
2017	17	10th	1	10th	10th	Male	1	1	Yes	1	Individual	No, but I did a science fair project to satisfy a school project requirement.	No, but I did a science fair project to satisfy a school project requirement.	1	1	Optional	No point if the student does not work hard to do the project.										1							1	Optional	Not fair if they don't work hard on it.										1
2017	18	10th	1	10th	10th	Male	1	No	1	1	Individual	1	Yes	Yes	1	Optional	Because some students are awful at working under stress and when it's for a grade more stress accumulates. Plus there's also other homework from other classes which just add more stress.									1			1					1	Optional	Competitions are for fun and for those who want to do it, so it should be for just that. For fun.										1
2017	19	10th	1	10th	10th	Male	1	No	1	1	Individual	No, but I did a science fair project to satisfy a school project requirement.	No, but I did a science fair project to satisfy a school project requirement.	1	1	Optional	They require very high dedication and a vast amount of time in consumed and this is something that not every student has.												1					1	Optional	Same as above												1
2017	22	1	9th	9th	9th	1	Female	No	1	Team	1	1	Yes	Yes	Required	1	So we can get ready for college				1													Required	1	It's a moment of pride if you win and you will also work hard for the science fair if it's in the competition if there is no competition then you might do like to do it was yesterday					1
2017	24					1	Female	No	1	1	Individual	1	Yes	Yes	1	Optional	Bcs some people won't do them. Even if u tell them its for a grade.																1	1	Optional	Bcs not all people would wanna go to the competition.
2017	25	10th	1	10th	10th	1	Female	No	1	Team	1	1	Yes	Yes	Required	1	I think science projects should be required because it prepares the students for college/university science projects.	1			1		1											Required	1	I think science fair project for competition should be required because students could win prizes but if they had a chose a student would not participate and their project might have won the competition if they had submitted it in. Also, participating in competitions could help your school be recognized.					1
2017	26	10th	1	10th	10th	Male	1	1	Yes	1	Individual	No	1	No	Required	1	Going through the science fair process is an important part of STEM learning. It has personally helped me to hone my research skills and allowed me to be creative with 'what if's' in learning. I think the process is what is important.	1																1	Optional	I don't think the fair portion should be required only because there is an incredible amount of work that goes into the board/binder for presentation. I have participated for 11 years but I know some kids do not have access to the materials to use to make a fair worthy presentation.												1
2017	30	10th	1	10th	10th	1	Female	1	Yes	1	Individual	No	1	No	1	Optional	it requires hours of work and not everyone has the time or wants to put time into it - i think only the people that want to be at science fair should be at science fair, others may ruin the environment by expressing that they dont want to be there and them not caring -btw please fix access code for this survey (mine did not work) (obviously i made up a access code that worked )										1	1	1					1	Optional	#NAME?
2017	31					Male	1	No	1	Team	1	1	Yes	Yes	1	Optional	Because some people may prefer to do homework and labs during science instead of filling out stuff on a website.										1							1	Optional	Because some people may prefer to do homework and labs during science instead of filling out stuff on a website.										1
2017	33	10th	1	10th	10th	1	Female	No	1	1	Individual	No, but I did a science fair project to satisfy a school project requirement.	No, but I did a science fair project to satisfy a school project requirement.	1	1	Optional	So that no one feels pressured to do anything they are not ready for or don't want to do it at all									1	1							1	Optional	So the students don't feel pressure to finish it within a deadline and to make the students life more easier.									1
2017	34	10th	1	10th	10th	1	Female	1	Yes	1	Individual	1	Yes	Yes	Required	1	Because if people get lazy and don't try then it will be hard to find real talent.											1						1	Optional	You will know if your idea is competition worthy					1
2017	37	10th	1	10th	10th	1	Female	1	Yes	1	Individual	1	Yes	Yes	Required	1	I believe science fair should be required because the skills needed to complete are necessary for young adults to learn as a part of growing up.						1											1	Optional	Some people don't have the time nor the finances to continue the steps required for science fair.												1
2017	38	1	9th	9th	9th	1	Female	No	1	1	Individual	1	Yes	Yes	1	Optional	It takes time out of my weeks to work on it when I need all the time I need to do all of the rest of my homework. Some people like me need all the time we could get to do homework because it takes so much time for us.												1					1	Optional	I don't think there should even be a competition because the judges should just pick the projects that could help the society get better.						1
2017	39	1	9th	9th	9th	1	Female	No	1	Team	1	1	Yes	Yes	1	Optional	People who are actually willing to participate will work harder than those who aren't.											1						1	Optional	People who are actually willing to participate will work harder than those who aren't.										1
2017	41	1	9th	9th	9th	1	Female	No	1	1	Individual	1	Yes	Yes	1	Optional	Some people are too busy to make room for a science project												1					1	Optional	Some people don't like or ca'nt attend a compitition
2017	42	1	9th	9th	9th	1	Female	No	1	1	Individual	No	1	No	1	Optional	People often have interests other than science.								1									1	Optional	People often have interests other than science.								1
2017	45	1	9th	9th	9th	1	Female	No	1	Team	1	1	Yes	Yes	1	Optional	It's unreasonable to spend all that time just to work on science fair instead of studying and doing the same thing every year doesn't teach us anything new												1	1				1	Optional	Some people do not have the money to buy board so they need to do it on a computer instead												1
2017	46	10th	1	10th	10th	1	Female	1	Yes	1	Individual	1	Yes	Yes	1	Optional	Not evertone enjoys the process of the science fair and I believe students should have a choice whey her or not they should do a science fair project.										1							1	Optional
2017	47	10th	1	10th	10th	Male	1	1	Yes	1	Individual	1	Yes	Yes	1	Optional	Not everyone would be inclined to do it if it wasn't a grade and only serious competitors would compete.										1				1			1	Optional	Only people who really want to do it should be allowed to do it.										1
2017	48	10th	1	10th	10th	1	Female	No	1	Team	1	1	Yes	Yes	1	Optional	Not everyone has an interest In science fair										1							1	Optional	Not everyone wants to compete in a competition
2017	49	1	9th	9th	9th	Male	1	1	Yes	Team	1	1	Yes	Yes	1	Optional	I feel that it depends on what someone wants to do and that it should be a choice based on which someones desires are										1							1	Optional	it depends on the person and what they want to do
2017	50	10th	1	10th	10th	1	Female	1	Yes	1	Individual	1	Yes	Yes	1	Optional	This project is usually assigned around the time of NHD. Combined with another major project as well as extracurriculars and daily school work (such as homework and studying), students get very little time to do a long project such as science fair. Furthermore Scienteer often causes more problems students and staff have no time to deal with.												1				1	1	Optional	Not all students are willing to compete. This will also cause more problems for organization of said competitions if the whole district population were to participate.											1
2017	52	10th	1	10th	10th	1	Female	No	1	1	Individual	1	Yes	Yes	1	Optional	Some students aren't able to get the materials for the science fair project , and some students have to work alone which puts a lot of pressure on them, and takes away the fun of the project.									1	1		1					1	Optional	When you do something to compete, it's no longer fun. When you take your time and do something simple and creative, you can take the time to understand everything your project is about. When it's being judged, you just try to have a big, flashy project and you don't take the time to actually understand what your project is about.										1	1
2017	53	12th	12th	12th	1	Male	1	1	Yes	1	Individual	1	Yes	Yes	1	Optional	Because students in High School have a LOT of homework. If the project is not for competition, then the student should not have to participate.					1							1	1				Required	1	Because this means something. It can help you a lot, and quite frankly its fun. If you do well, in some instances you could win scholarships or it could just help you in general.					1
2017	54	10th	1	10th	10th	1	Female	1	Yes	1	Individual	No, but I did a science fair project to satisfy a school project requirement.	No, but I did a science fair project to satisfy a school project requirement.	1	1	Optional	The science fair projects tend to stress students through the year trying to figure out what to do and some students, like myself, loath the searching for project, making the hypothesis and so on. It feels like an utter complete of time and resources.									1	1			1				1	Optional	Not everyone wants to compete, some students only do it for the grade and to meet the teachers requirements for the major grade of the semester
2017	55	1	9th	9th	9th	1	Female	No	1	1	Individual	1	Yes	Yes	1	Optional	I like projects but science fair is very stressful and the fact that we have to do it makes it worse.									1								1	Optional	Again, it's too stressful.									1
2017	56	10th	1	10th	10th	1	Female	1	Yes	1	Individual	1	Yes	Yes	1	Optional	Some students do not want to do science fair and/or not interested in it.Therefore, they should not be forced to carry out such projects they do not care about.										1							1	Optional	For science fair, the students may be required to do the project, but having them compete is far beyond that expectation.
2017	57	1	9th	9th	9th	Male	1	No	1	1	Individual	1	Yes	Yes	1	Optional	Because some people would stress for this because they do not have time or money to do the project.												1					1	Optional	Because some people might not like a competition vibe or where they might feel like crap because they did not do as good as others.
2017	58	1	9th	9th	9th	Male	1	No	1	1	Individual	No, but I did a science fair project to satisfy a school project requirement.	No, but I did a science fair project to satisfy a school project requirement.	1	1	Optional	Because people shouldn't be forced to do something they don't want to do. Also people might not have the time or resources to do a science project.										1		1					1	Optional	Because people shouldn't be forced to do something they don't want to do. Also people might not have the time or resources to do a science project.										1		1
2017	59					1	Female	No	1	1	Individual	1	Yes	Yes	1	Optional	Because students already have enough work as it is												1					1	Optional	Because most kids don't like to loose
2017	61	1	9th	9th	9th	1	Female	No	1	1	Individual	1	Yes	Yes	1	Optional	Because so kids do not have the time to do a good science fair as other kids do.												1					Required	1	Because it makes the child doing the science fair project to do better each year they do science fair.					1
2017	62	1	9th	9th	9th	1	Female	No	1	1	Individual	1	Yes	Yes	1	Optional	Science may not be everyone's strong suit or interest. Maybe have the option of different academic competitions instead (science, history, language fair?).								1									1	Optional	Science fair may not be the right competition for everyone. Everyone should be able to choose what they would like to compete in and how to express their skills and interests.								1
2017	63	10th	1	10th	10th	1	Female	No	1	1	Individual	1	Yes	Yes	1	Optional	Its too much work for a single project. I'm a 10th grader that takes pre ap classes and gets daily homeworks. its really hard for me to do science fair along with my other classes												1					Required	1	If you worked hard for your project what sthe use if you didnt go to the competiotion					1
2017	64	1	9th	9th	9th	1	Female	No	1	1	Individual	1	Yes	Yes	1	Optional	They do not help me grow as a student, and because I want to be a lawyer when I grow up I will have no need for this.								1					1				1	Optional	This induces stress upon students and parents that shouldn't be necessary.									1
2017	65	1	9th	9th	9th	1	Female	No	1	1	Individual	1	Yes	Yes	1	Optional	There are so many people that simply don't have the time to put all their effort into the project												1					1	Optional	There are so many people that simply don't have the time to put all their effort into the project												1
2017	66	10th	1	10th	10th	1	Female	1	Yes	1	Individual	1	Yes	Yes	1	Optional	Science Fair is pointless. No one wants or cares to do it (which is why a lit of kids take regular classes), and you can only imagine how the teachers feel about having to grade them. A lot of the sci. fair projects I did weren't even graded! Plus, my school still does sci. fair for what - receiving academic awards and recognition? Well that's an ironic way to go about it because a very large fra…											1		1				1	Optional	A lot of people don't have the time or the amount of cares it takes to be part of upper level competition.										1		1
2017	67	1	9th	9th	9th	1	Female	No	1	1	Individual	1	Yes	Yes	1	Optional	Because its very time consuming												1					1	Optional	Time consuming												1
2017	68	10th	1	10th	10th	Male	1	1	Yes	1	Individual	1	Yes	Yes	Required	1	Forces students, some of whom would not voluntarily, to do research on a topic or create something they have interest in. With loose regulations and proper time should it be forced	1																Required	1	Competitions usually require one to speak to judges, improving speaking skills. Also competition usually gives students incentives to do better and work harder.		1			1
2017	69	1	9th	9th	9th	1	Female	No	1	Team	1	1	Yes	Yes	1	Optional	Some people don't enjoy it, and also some people have very little time.										1		1					1	Optional	Once again, some people don't enjoy it and some don't have time. Also for those who do enjoy it they may just be doing it for fun rather than for competition purposes.										1		1
2017	71	12th	12th	12th	1	1	Female	No	1	Team	1	No	1	No	1	Optional	If it was required, people wouldn't be doing it because they want to, they would do it because they have to. Their results and data would be inaccurate because they could care less about the project. An optional project means a student that's more engaged and wants to truly see the final results.										1	1						1	Optional	Same as my last reason.										1	1
2017	72	1	9th	9th	9th	1	Female	No	1	1	Individual	1	Yes	Yes	Required	1	If it is required once every one or two years then its fine bc its a way of studying thats more affective plus for people who is shy but still smart its a way of letting people see their talent						1											1	Optional	Competition shouldnt matter so much that it gas to be required
2017	73	11th	11th	1	11th	1	Female	1	Yes	1	Individual	1	Yes	Yes	1	Optional	Some students aren't interested in working in this field of study. Therefore, requiring students to do a project is tough on them.								1									Required	1	If students choose to do a project they should have the opportunity to compete among other students.					1
2017	74	1	9th	9th	9th	1	Female	No	1	1	Individual	1	Yes	Yes	1	Optional	The reason being because few children (teens) may not want to participate in the science fair,or may simply not be interested.										1							1	Optional	As I have said before ,few students may want to participate,maybe kids in higher academics(or not) would like to participate.However some may not be interested in science,and are interested in something else.For example somebody may be more interested in Robotics.								1
2017	75	1	9th	9th	9th	1	Female	No	1	1	Individual	1	Yes	Yes	1	Optional	because people are different and some may want to do tests and some may want to do science fair so everyone should have a choice.										1							1	Optional	because not all people like competition and don't always like the stress of it.									1
2017	76	1	9th	9th	9th	Male	1			1	Individual	1	Yes	Yes	1	Optional	Because the project takes to long												1					1	Optional	Some people dont like competitng
2017	77					Male	1	1	Yes	1	Individual	1	Yes	Yes	Required	1	to challenge students in the science field	1																1	Optional
2017	78	1	9th	9th	9th	Male	1	No	1	1	Individual	1	Yes	Yes	1	Optional	Some people don't have other classes they need to worry about												1					1	Optional	Some people don't want to go tot the competition
2017	79	1	9th	9th	9th	1	Female	No	1	1	Individual	1	Yes	Yes	1	Optional	It should be something the student wants to do- not is forced to do.										1							1	Optional	If there is a conflict with scheduling it shouldn't be required the student be there.												1
2017	80	1	9th	9th	9th	Male	1	No	1	1	Individual	1	Yes	Yes	1	Optional	Because not everyone desires to research and present to other people. It takes up so much time for other topics to be learned.										1		1					1	Optional	Not everyone wants to compete.
2017	81	1	9th	9th	9th	1	Female	1	Yes	1	Individual	1	Yes	Yes	1	Optional	students should choose if they want to do a big project that takes up a lot of their time and effort.												1					1	Optional	Students should choose if they want to compete because it is a big deal to compete and present.
2017	82	1	9th	9th	9th	1	Female	No	1	1	Individual	1	Yes	Yes	1	Optional	because it based on peoples choice to do it										1							1	Optional	because some people would like to show their other skills
2017	83					1	Female			1	Individual	No, but I did a science fair project to satisfy a school project requirement.	No, but I did a science fair project to satisfy a school project requirement.	1	1	Optional	Not all students like doing science project										1							1	Optional	Again not all students like to compete in science project
2017	84	1	9th	9th	9th	Male	1	No	1	1	Individual	1	Yes	Yes	Required	1	Science Fair helps you draw a conclusion from facts by performing a task and researching	1																1	Optional	Not everything has to be for competition. I like to compete but not everyone is comfortable in competitions.
2017	85					1	Female	No	1	1	Individual	1	Yes	Yes	1	Optional	Lots of work												1					Required	1
2017	86	1	9th	9th	9th	1	Female	1	Yes	1	Individual	1	Yes	Yes	Required	1	It is a good way to culture yourself in more ways than can be taught in a classroom setting, I do however agree with going to competition being optional.						1											1	Optional	I've heard it's really boring, and some people might be shy or somthing										1
2017	88					1	Female	No	1	1	Individual	1	Yes	Yes	1	Optional	I think everyone would like to have the option of doing the science fair or not										1							Required	1	Why would you enter a project for nothing besides a grade?					1
2017	89					1	Female	No	1	1	Individual	1	Yes	Yes	1	Optional	Everyone should have an option to do it or to not do it																1	Required	1	Why would you enter a project in to a fair if there is no competition?					1
2017	90	10th	1	10th	10th	Male	1	1	Yes	1	Individual	1	Yes	Yes	Required	1	Its a valuable experience that looks very good on a college resume if you do well.				1		1											Required	1	Same as above				1		1
2017	91	10th	1	10th	10th	1	Female	1	Yes	1	Individual	1	Yes	Yes	1	Optional	I believe that science fair projects should be optional because I see how many people half-heartedly complete the project. It doesn't challenge them because they choose a very simple topic and complete it the night before with little to no effort. If people are truly interested, they will participate and really dedicate time to the project.											1						1	Optional	Again, not all people are interested in competition. Personally, I think experiencing it despite not placing would be something very beneficial. However, not all students want to go to that level and should not be forced to either.
2017	92	10th	1	10th	10th	Male	1	1	Yes	1	Individual	No, but I did a science fair project to satisfy a school project requirement.	No, but I did a science fair project to satisfy a school project requirement.	1	1	Optional	I believe it should be optional because it should onl be done by people who want to. By not giving an option, students are pressed to find an idea and complete a project to just get a grade rather than explore a subject and really try to put their scientific knowledge to use.										1			1				1	Optional	Some people do not want to invest the time in competing, while others may.												1
2017	93	1	9th	9th	9th	1	Female	No	1	Team	1	1	Yes	Yes	Required	1	Its a fun way to learn about things						1											1	Optional	Competition is too mich for some kids and some kids are too busy												1
2017	94	10th	1	10th	10th	1	Female	1	Yes	1	Individual	1	Yes	Yes	Required	1	Science fair helps students use the skills such as writing, grammar, math, and even technological skills to create their science fair projects. It allows them to use what they already know and to apply it in the real world.	1	1															1	Optional	A science fair project competition seems to be more based on who had the best project, however it depends who is measuring the level of success. A competition shouldn't judge how well a student did or did not do.
2017	95	10th	1	10th	10th	1	Female	No	1	Team	1	No, but I did a science fair project to satisfy a school project requirement.	No, but I did a science fair project to satisfy a school project requirement.	1	1	Optional	Some people are not interested in science.								1									1	Optional	Some might do the fair for fun										1
2017	96	10th	1	10th	10th	1	Female	No	1	1	Individual	1	Yes	Yes	1	Optional	It interrupts what we are learning in class. IT JUST ISN'T NECESSARY.													1				1	Optional
2017	98	1	9th	9th	9th			No	1	Team	1	1	Yes	Yes	1	Optional	Not everyone enjoys doing science fair.										1							1	Optional	Some might want to do an experiment for lesiure.
2017	99	1	9th	9th	9th	1	Female	No	1	Team	1	1	Yes	Yes	Required	1	It makes students be more aware about our environment and is a great learning experience. Students tend not to put in effort when a task is optional, but if it is required they give it more attention and time. this could really help students be more successful in their future.			1	1		1											1	Optional	Students should not be forced to participate if they do not want to. Some students work hard and going beyond is their goal, but others work hard but do not want to go any farther.										1
2017	100	10th	1	10th	10th	1	Female	1	Yes	1	Individual	1	Yes	Yes	1	Optional	It's difficult coming up with new ideas ever year.																1	Required	1	It sets a standard.							1
2017	101	1	9th	9th	9th	1	Female	No	1	Team	1	1	Yes	Yes	1	Optional	I do not think science fair should be required because I already do so much after school activity that I almost didn't have enough time to finish the project.												1					1	Optional	I do not think science fair should be required because I already do so much after school activity that I almost didn't have enough time to finish the project.												1
2017	103					1	Female			1	Individual	1	Yes	Yes	1	Optional	When people are forced to do something it is no longer fun.										1							1	Optional	Not all people like competition.
2017	104	1	9th	9th	9th	1	Female	No	1	1	Individual	1	Yes	Yes	1	Optional	Students have a lot of things to do and piling up science fair doesn't help.												1					1	Optional
2017	105	10th	1	10th	10th	1	Female	No	1	Team	1	No, but I did a science fair project to satisfy a school project requirement.	No, but I did a science fair project to satisfy a school project requirement.	1	1	Optional	they are a lot of work and people should not be forced to do something they arent passionate about										1							1	Optional	some people may want to do a project just for fun without the stress of competing
2017	107					1	Female	1	Yes	1	Individual	1	Yes	Yes	Required	1	Because students need to experiment with different things to help solve problems on the world	1					1											1	Optional	Not all people are into competition
2017	108	12th	12th	12th	1	Male	1	No	1	Team	1	1	Yes	Yes	1	Optional	People should be able to carry out a science fair project if they choose to. Otherwise, what is the point of doing a project if you have no desire to understand the outcome. You have the possibility to botch the results because of your desire to not go through with the experiment.										1	1						1	Optional	Same as before. Why do a competition, that you have no desire to compete in?
2017	111	1	9th	9th	9th	Male	1	No	1	1	Individual	1	Yes	Yes	Required	1	It should be required because the student can learn more about the project of what he/she is doing and student can get used to project more often.			1														1	Optional	It should be optional because some people don't have time to do the project and people might have other important things to do												1
2017	112	10th	1	10th	10th	1	Female	No	1	Team	1	1	Yes	Yes	1	Optional	Students should have the option of not participating in the science fair. As a student we have many projects and assignments as it is, with the science fair added to our list it creates a lot of unneeded stress.												1					1	Optional	Students should be able to focus on what they are currently doing in school, and try to do their best at school without having to worry about doing an extra project.									1
2017	115	1	9th	9th	9th	1	Female	No	1	1	Individual	1	Yes	Yes	1	Optional	Not all people have time to make a science fair board. Also, science fair can be really stressful, which can affect academic performance.									1			1					1	Optional	Some people are driven to work harder in science then others.								1
2017	116	1	9th	9th	9th	1	Female	No	1	Team	1	1	Yes	Yes	Required	1	I believe that Science Fair is a beneficial opportunity for students to apply science to the real world.						1											1	Optional	I don't think that students should be under the pressure of creating a project and competing with others.									1
2017	117	1	9th	9th	9th	1	Female	No	1	1	Individual	1	Yes	Yes	1	Optional	I feel that science fair should be optional, because many people might not want to do it but those people can have a different assignment rather than do the science fair project.										1							1	Optional	I feel that science fair projects should be optional, because certain people might not want to do it or they just prefer to do something much easier but still at a difficult level.										1
2017	118	11th	11th	1	11th	Male	1	No	1	Team	1	No	1	No	1	Optional	Because a lot of students would make poor projects											1						1	Optional	Not everyone wants to compete
2017	119	1	9th	9th	9th	Male	1	No	1	1	Individual	1	Yes	Yes	1	Optional	Science Fair is not very useful in my perspective. People don't really try if it's required, and if it's optional, then the people who actually care do real projects. With it being required, a bunch of people just bs their way through for a 100											1		1				1	Optional	Some people make projects that wouldn't last a day in competition, such as myself
2017	120	12th	12th	12th	1	1	Female	1	Yes	1	Individual	No	1	No	1	Optional	If you try to push a subject on a developing child, that may actually result in digression from the initial path they were set in. Science should be based on curiosity.								1		1							1	Optional	I have competed with many other students whose school require them to do science fair for an easy 100. It insults me that they take the competitions so lightly when I spend months of my time and energy working on a topic I believe will change the world.					1						1
2017	121	11th	11th	1	11th	1	Female	1	Yes	1	Individual	1	Yes	Yes	1	Optional	When science fair is required it puts so much stress on those participating to just get it done. Most don't actually learn anything of value to them in the long run. It's just another assignment to get done on top of all the other work already given to us by our teachers. For those who prefer to put effort into all the work that they do it's even more stressful. It really isn't the best way to ge…									1			1	1				1	Optional	When science fair is required it puts so much stress on those participating to just get it done. Most don't actually learn anything of value to them in the long run. It's just another assignment to get done on top of all the other work already given to us by our teachers. For those who prefer to put effort into all the work that they do it's even more stressful. It really isn't the best way to ge…									1			1	1
2017	122	11th	11th	1	11th	Male	1	1	Yes	1	Individual	1	Yes	Yes	Required	1	It helps to reinforce the students scientific knowledge and looks good on a college resume.			1	1													1	Optional	Some people might not have the time or money to compete. Others might just not be comfortable competing with their projects.												1
2017	123	12th	12th	12th	1	Male	1	No	1	1	Individual	No	1	No	1	Optional	Some people are just not as interested in science. Why force them to make a project if they are not passionate? It is like if someone forced me to enter an essay writing contest or write go into a debate competition - it is not something that will help me.								1					1				1	Optional	Same as above								1					1
2017	125	1	9th	9th	9th	Male	1	No	1	1	Individual	No, but I did a science fair project to satisfy a school project requirement.	No, but I did a science fair project to satisfy a school project requirement.	1	Required	1	Good experience							1										1	Optional	Not everyone wants to do it
2017	126	12th	12th	12th	1	Male	1	No	1	1	Individual	No	1	No	1	Optional	Required projects put more projects that are half-haerted into the competition, thus a waste of time and resources.										1	1		1				1	Optional	Required projects put more projects that are half-haerted into the competition, thus a waste of time and resources.										1			1
2017	130	12th	12th	12th	1	1	Female	No	1	Team	1	1	Yes	Yes	1	Optional	More motivation to innovate						1											1	Optional	Once again more motivation to innovate					1
2017	131	11th	11th	1	11th	1	Female	No	1	1	Individual	1	Yes	Yes	1	Optional	Not everyone is into STEM								1									Required	1	competition fuels success					1
2017	132	12th	12th	12th	1	1	Female	No	1	Team	1	1	Yes	Yes	1	Optional	Doing something out of one's own freewill creates for a greater sense of motivation to achieve.										1							1	Optional	Doing something out of one's own freewill creates for a greater sense of motivation to achieve.										1
2017	133	12th	12th	12th	1	Male	1	No	1	Team	1	No	1	No	Required	1	Offers great opportunities to get involved in the research field.	1																1	Optional	Not all students may be comfortable speaking in front of people.
2017	134	12th	12th	12th	1	1	Female	No	1	1	Individual	1	Yes	Yes	Required	1	In-depth research fosters increased interest and knowledge.	1		1														Required	1	This allows students to see others and grow from what they need to improve on.						1
2017	135	12th	12th	12th	1	1	Female	No	1	1	Individual	1	Yes	Yes	Required	1	This allows students vital exposure to the research and experimentation process.	1																Required	1	Competition is an important experience that gives students to hear critiques from experts in a given field.						1
2017	136	12th	12th	12th	1	1	Female	No	1	1	Individual	1	Yes	Yes	1	Optional	Not everyone has an interest								1									1	Optional	Some people just like to research and not compete
2017	137	12th	12th	12th	1	1	Female	No	1	1	Individual	1	Yes	Yes	1	Optional	Because it should be a fun optional experience										1							1	Optional	Because it should be a fun optional experience										1
2017	138	12th	12th	12th	1	1	Female	No	1	1	Individual	No, but I did a science fair project to satisfy a school project requirement.	No, but I did a science fair project to satisfy a school project requirement.	1	Required	1	Even though I didn't want to do it, I ended up learning a lot and enjoying the experience.						1											Required	1	It would be a waste to let the project go to waste.					1
2017	139	12th	12th	12th	1	1	Female	No	1	1	Individual	No, but I did a science fair project to satisfy a school project requirement.	No, but I did a science fair project to satisfy a school project requirement.	1	1	Optional	Competition is good. If it's required some people will blow it off					1						1						1	Optional	some might not do science fair because they don't like competition
2017	140	12th	12th	12th	1	1	Female	No	1	1	Individual	1	Yes	Yes	1	Optional	Because some people won't put forth effort											1						1	Optional	Because some people won't put forth effort											1
2017	141	12th	12th	12th	1	Male	1	No	1	1	Individual	1	Yes	Yes	Required	1	Science projects lead to innovation						1											Required	1	Competition breeds improvement					1
2017	142	12th	12th	12th	1	1	Female	No	1	1	Individual	1	Yes	Yes	1	Optional	I think when it is optional, the students are more motivated because they are doing it by choice.										1							1	Optional	The research and learning aspect is the most beneficial, but there should be a place for each student to display their ideas.	1	1
2017	143	11th	11th	1	11th	1	Female	1	Yes	1	Individual	No, but I did a science fair project to satisfy a school project requirement.	No, but I did a science fair project to satisfy a school project requirement.	1	Required	1	The experience is invaluable as a way to review a scientific project in a safe, motivational environment. This opportunity can help youth improve mindsets and their respective missions.	1					1											1	Optional	While the competitions can help youth become motivated, the display and constructive responses can be given to first year projects before a competitive event.					1
2017	145	12th	12th	12th	1	Male	1	No	1	1	Individual	1	Yes	Yes	Required	1	This would add more motivation to create a high quality project.							1										Required	1	This would add more motivation to create a high quality project.					1
2017	146	12th	12th	12th	1	1	Female	No	1	1	Individual	1	Yes	Yes	Required	1	This was an awesome experience that allowed for a lot of independent exploration.	1					1											1	Optional	While the science fair is an awesome opportunity, not everyone is competitive or has the desire to compete.
2017	147	12th	12th	12th	1	Male	1	No	1	1	Individual	1	Yes	Yes	Required	1	The process of completing an experiment and presenting it gives great experience		1				1											1	Optional	The actual competition might be filled with students that don't want to be there
2017	148	12th	12th	12th	1	1	Female	No	1	1	Individual	1	Yes	Yes	Required	1	An advanced science class should encourage students to try creating novel projects and become early contributors to the community.	1																Required	1	Competition is a good way to improve.					1
2017	149	12th	12th	12th	1	1	Female	No	1	1	Individual	No, but I did a science fair project to satisfy a school project requirement.	No, but I did a science fair project to satisfy a school project requirement.	1	1	Optional	If it is forced, people who are not interested or serious about it will take the easy way out.								1			1						1	Optional	There is no need to waste the time of judges and scholarships programs with people who are uninterested
2017	150	12th	12th	12th	1	Male	1	No	1	1	Individual	No	1	No	1	Optional	I think if you're passionate about something if should be voluntary not pushed and required.								1									1	Optional	Better projects are done by volunteers because you care about it more to put time into it.										1	1
2017	151	10th	1	10th	10th	1	Female	1	Yes	1	Individual	No, but I did a science fair project to satisfy a school project requirement.	No, but I did a science fair project to satisfy a school project requirement.	1	1	Optional	At my school, 9th graders are required to participate in the science fair, and although I was happy to do so, there were others who were not interested in being in the science fair, or even interested in science. Although, the fair was a great opportunity to learn/practice research and presentation skills, I do not believe that it should be forced on students, when they could be using that time t…	1	1						1		1		1					1	Optional	Some students may enjoy doing research and presenting their findings, but they may not be willing to be competitive about it, for various reasons.
2017	152	10th	1	10th	10th	Male	1	1	Yes	1	Individual	No	1	No	1	Optional	Generally when someone is required to do something they tend to not appreciate it and just try to get the job done but if you choose to do it it shows your actual interest and dedication to the project.										1							1	Optional	Similar reason to the answer above										1
2017	153	10th	1	10th	10th	1	Female	1	Yes	Team	1	No, but I did a science fair project to satisfy a school project requirement.	No, but I did a science fair project to satisfy a school project requirement.	1	1	Optional	Some people don't have time to do science fair.												1					1	Optional	They may not feel comfortable presenting their project.
2017	154	10th	1	10th	10th	1	Female	1	Yes	Team	1	No	1	No	Required	1	Science fair allows students to expand upon a project they are potentially interested in	1					1											1	Optional	Competing is a great experience and builds important life skills, but too many participants could potentially overflow science fairs and reduce the overall quality of projects		1				1					1
2017	155	1	9th	9th	9th	Male	1	No	1	1	Individual	No, but I did a science fair project to satisfy a school project requirement.	No, but I did a science fair project to satisfy a school project requirement.	1	Required	1	Because they are good experience							1										1	Optional	Because not everyone is ready to compete academically
2017	157	1	9th	9th	9th	Male	1	No	1	Team	1	No	1	No	1	Optional	It is not wise to spend all the students time and effort if they have other things they would like to do.												1					1	Optional	Its the students choice.
2017	160	1	9th	9th	9th	Male	1	1	Yes	1	Individual	No, but I did a science fair project to satisfy a school project requirement.	No, but I did a science fair project to satisfy a school project requirement.	1	Required	1	Because it is a good experience and you will have more knowledge about science fairs						1											Required	1	It will be fun to experience that moment							1
2017	167	1	9th	9th	9th	Male	1	No	1	1	Individual	1	Yes	Yes	1	Optional	Because it is a lot of work so it should be optional										1							1	Optional	Same as above										1
2017	168	10th	1	10th	10th	1	Female	1	Yes	1	Individual	1	Yes	Yes	1	Optional	With the workload we carry at our school, the science fair becomes just another tedious assignment when it should be something fun.										1		1					1	Optional	Not everyone likes to compete.
2017	171	1	9th	9th	9th	1	Female	No	1	1	Individual	1	Yes	Yes	1	Optional	I think that curiosity in a scientific field should not be forced since this would defeat the core purpose of a science fair. I think forcing a person to participate in a science fair decreases that persons interest in science.										1	1						1	Optional	Some people respond poorly when subject to competition. Again, I think forcing someone to participate in something they may not want to decreases motivation and curiosity.											1
2017	173	1	9th	9th	9th	1	Female	No	1	1	Individual	1	Yes	Yes	1	Optional	It is a very stressful event for some and the science may not be appreciated enough if done just to complete it like a school assignment									1	1			1				Required	1
2017	174	12th	12th	12th	1	Male	1	1	Yes	1	Individual	1	Yes	Yes	1	Optional	I think if people want to learn, they will. If they're forced to learn, they won't. Also the number is incorrect because it wouldn't accept my verification code: 002U7M										1							1	Optional	Because then you have less half-hearted last-minute projects.											1
2017	175	1	9th	9th	9th	1	Female	No	1	1	Individual	1	Yes	Yes	1	Optional	It only caused me stress to complete and I learned nothing useful from my experience.									1				1				1	Optional	Being forced to compete associates the project and material with bad emotions and prevents people from wanting to continue trying it in the future.										1	1
2017	176	10th	1	10th	10th	1	Female	1	Yes	Team	1	1	Yes	Yes	1	Optional	Because not all students have enough time or money												1					1	Optional	We have other classes that is important too												1
2017	179	1	9th	9th	9th	Male	1	No	1	Team	1	1	Yes	Yes	1	Optional	Some people do not want to spend a lot of time working on a project that they don't want to do, but I myself had a lot of fun doing it.										1		1					1	Optional	Some people do not want to spend a lot of time preparing for a competition that they don't want to go to, but I myself had a lot of fun doing it.
2017	181	10th	1	10th	10th	1	Female	No	1	1	Individual	1	Yes	Yes	Required	1	It encourages kids to think about side the box and create something new.						1											1	Optional	Some kids do not have the courage and strength to go up and speak in front of a panel of experts on their field.
2017	182	10th	1	10th	10th	1	Female	No	1	Team	1	No, but I did a science fair project to satisfy a school project requirement.	No, but I did a science fair project to satisfy a school project requirement.	1	1	Optional	I find that Science fair is a really big commitment, and not everyone has the full will to win, thus in schools where it is required, our sponsors don't give their full attention to the projects in order to allow them to succeed.											1	1		1			1	Optional	Again, the option should be for those who want to win.					1
2017	183	1	9th	9th	9th	Male	1	No	1	Team	1	No, but I did a science fair project to satisfy a school project requirement.	No, but I did a science fair project to satisfy a school project requirement.	1	Required	1	To apply knowledge of sciences to either advance in career or to prove knowledge of sciences.			1	1													1	Optional	Because there are some brilliant people out there who aren't great at giving speeches and facing judges and that wouldn't be fair to their grade if they are able to produce a worthy project but fall flat on presentation.
2017	184	10th	1	10th	10th	Male	1	No	1	Team	1	No	1	No	Required	1	It's a great learning experience						1											Required	1	It's a great learning experience						1
2017	185	10th	1	10th	10th	Male	1	1	Yes	1	Individual	No	1	No	1	Optional	Many people who have an interest in other areas, such as art or history, need not be forced to do a science fair experiment involving STEM.								1									1	Optional	The purpose of science fair is not to compete, but rather, it is to develop something to change the world.						1
2017	186	1	9th	9th	9th	Male	1	No	1	Team	1	1	Yes	Yes	1	Optional	Because not everyone has a passion for science								1									1	Optional
2017	190	10th	1	10th	10th	1	Female	No	1	1	Individual	No	1	No	1	Optional	Because the Science Fair should be giving an opportunity to those who truly want to do it. Those who are forced, although it may lead them to discover a love for science, will most likely receive much un-needed help from their guardians and will not enjoy the experience.										1							1	Optional	Because the Science Fair should be giving an opportunity to those who truly want to do it. Those who are forced, although it may lead them to discover a love for science, will most likely receive much un-needed help from their guardians and will not enjoy the experience.										1	1
2017	191	1	9th	9th	9th	Male	1	No	1	Team	1	1	Yes	Yes	Required	1	It helps enhance the student's knowledge of conducting an experiment, the scientific method, and a subject outside of school.	1																Required	1	This helps the spirit of competition in the students' mind.					1					1	1
2017	192	1	9th	9th	9th	1	Female	No	1	Team	1	1	Yes	Yes	1	Optional	Science fair projects should be optional, because a lot of people do not take science fair seriously which is taking away the point of doing science fair.										1	1						1	Optional	Students should not have the pressure of competing with other students.
2017	193	1	9th	9th	9th	1	Female	No	1	Team	1	1	Yes	Yes	Required	1	Science fair projects are a great way for students to research real-world problems and create a possible solution.	1																1	Optional	Students should be able to complete science fair projects without the pressure of going for competition.
2017	194	1	9th	9th	9th	Male	1	No	1	1	Individual	No	1	No	1	Optional	Some students do not want to get a job regarding science or engineering.								1									1	Optional	Not all students want to participate in a science or engineering fair.										1
2017	195	1	9th	9th	9th	1	Female	No	1	1	Individual	No	1	No	1	Optional	Many people are passionate about things that are to be tested and explain in a project.							1										Required	1	If you are going to put in the work of the project you should have to participate in a competition to see if your project was good.					1
2017	196	1	9th	9th	9th	1	Female	No	1	1	Individual	1	Yes	Yes	Required	1	student should have to do the science fair only if in a pre-ap course because they are expected to do more than advanced science students.							1										1	Optional	fopr a competion, not all students would want to compete so i dont think that it would be fair if they were required.
2017	197	1	9th	9th	9th	1	Female	No	1	1	Individual	No, but I did a science fair project to satisfy a school project requirement.	No, but I did a science fair project to satisfy a school project requirement.	1	1	Optional	Some don't like the pressure of judging.															1		1	Optional	Some don't like the pressure of judging
2017	198	10th	1	10th	10th	1	Female	1	Yes	Team	1	No	1	No	1	Optional	Students should have an option.																	Required	1	Students should get the experience to compete.							1
2017	199	1	9th	9th	9th	1	Female	No	1	Team	1	1	Yes	Yes	Required	1	It encourages more people to participate							1										Required	1	It encourages people to encase their abilities.					1
2017	200	10th	1	10th	10th	1	Female	No	1	Team	1	No	1	No	1	Optional	Not everyone is interested in science fair and when something is required it takes the fun out of it.								1		1							1	Optional	If it is required then not everyone is into it as others.										1
2017	201	1	9th	9th	9th	1	Female	No	1	Team	1	1	Yes	Yes	Required	1	It helps the student have the experiences of science fair because most students would not want to participate in it.										1							Required	1	This also gives them a chance to see and compare themselves to others their age or older.					1
2017	202	1	9th	9th	9th	Male	1	No	1	1	Individual	No	1	No	1	Optional	Some people either don't provide much to the fair or don't want to do it at all.										1	1						1	Optional	Some may be pressured to to compete and overextend									1
2017	204	1	9th	9th	9th	1	Female	No	1	1	Individual	1	Yes	Yes	1	Optional	Every year not that many kids are excited to do science fair at their school, and by making the science fair project optional, kids can have even more time to prepare for when they have a great idea.										1		1					1	Optional	Even if a kid is nominated, sometimes they are busy and can't be able to make it at all to the science fair.												1
2017	206	1	9th	9th	9th	1	Female	No	1	1	Individual	No	1	No	1	Optional	I don't think students who may not have an interest in the sciences should be mandated to do a science fair project. I believe that making it optional attracts the kids who truly want to do a science fair project.								1									1	Optional	Students who are interested should not be mandated, simply made aware. However, this helps select the students who are truly interested in the sciences.								1
2017	207	11th	11th	1	11th	Male	1	1	Yes	1	Individual	1	Yes	Yes	Required	1	Throughout the duration of my project I had gathered a lot of information from numerous scientific journals in order to carry out my project. Though it might not be essential now, if one would follow thorough in a career pertaining to their project it would be beneficial.	1		1	1													Required	1	To progress the individuals project.					1
2017	208	1	9th	9th	9th	Male	1	No	1	1	Individual	1	Yes	Yes	1	Optional	Many have other things to do, so it distracts others to do it												1					Required	1	If a school does a mandatory science fair, they'll be able to get students to compete in the regional level, which could help the school's reputation and the students' reputation				1	1
2017	209	1	9th	9th	9th	Male	1	No	1	1	Individual	1	Yes	Yes	Required	1	It helps build confidence, general knowledge, and the ability to research.	1	1	1			1											Required	1	This helps with confidence to the max!		1
2017	210	10th	1	10th	10th	1	Female	No	1	1	Individual	1	Yes	Yes	1	Optional	I think that they should be optional because there are many people that are not able to complete a science fair project.											1						Required	1	I think a project should be required for competition so that it is shown you are capable of completing one.					1
2017	211	1	9th	9th	9th	1	Female	No	1	1	Individual	No	1	No	1	Optional	Doing a basic project, like most people do, is more harmful then helpful, and serves no purpose other than wasting time											1		1				1	Optional	Not everyone has a predisposition for stem fields, and forcing them into an uncomfortable situation will not change that.								1
2017	212	11th	11th	1	11th	1	Female	1	Yes	1	Individual	No, but I did a science fair project to satisfy a school project requirement.	No, but I did a science fair project to satisfy a school project requirement.	1	Required	1	Good experience.							1										Required	1	Good experience.						1
2017	213	10th	1	10th	10th	1	Female	No	1	1	Individual	1	Yes	Yes	1	Optional	Because they require a lot of time and effort.												1					Required	1	Yes because it helps obtain a better insight of the project					1
2017	214	10th	1	10th	10th	Male	1	No	1	1	Individual	No, but I did a science fair project to satisfy a school project requirement.	No, but I did a science fair project to satisfy a school project requirement.	1	1	Optional	Some people don't have the time to devote to a science project.												1					1	Optional	Same as #7												1
2017	215	10th	1	10th	10th	1	Female	1	Yes	Team	1	No, but I did a science fair project to satisfy a school project requirement.	No, but I did a science fair project to satisfy a school project requirement.	1	1	Optional	People should only compete if they are interested in a stem career and the possibility of a research position.				1				1									1	Optional	Same as above				1				1
2017	216	1	9th	9th	9th	Male	1	No	1	1	Individual	No	1	No	1	Optional	because not every one will do the project and it wouldn't be really helpful to the school											1						Required	1	so we can see if many students have a scientific background and maybe they can be helpful for the school							1
2017	217	1	9th	9th	9th	Male	1	No	1	1	Individual	1	Yes	Yes	Required	1	It provides science experience and learning to conduct research and test to help you in the future for whatever reason it is	1			1		1											Required	1	It's a fun and a way to help you become more social		1				1
2017	218	1	9th	9th	9th	1	Female	No	1	1	Individual	No	1	No	1	Optional	Making people do science at the high school level ifthey don't want to just teaches them to hate science.											1						1	Optional
2017	219	1	9th	9th	9th	1	Female	No	1	1	Individual	1	Yes	Yes	1	Optional	It's a big burden on people who have to do it and also have lots of school work going on beside it.												1					1	Optional	It's just easier if someone doesn't end up having the time to compete												1
2017	220	11th	11th	1	11th	1	Female	No	1	1	Individual	No, but I did a science fair project to satisfy a school project requirement.	No, but I did a science fair project to satisfy a school project requirement.	1	1	Optional	I believe science fair should be optional because the projects would be more meaningful because the student wanted to do science fair not forced.										1							1	Optional	Some students get really nervous presenting to adults.
2017	222	10th	1	10th	10th	1	Female	No	1	1	Individual	No, but I did a science fair project to satisfy a school project requirement.	No, but I did a science fair project to satisfy a school project requirement.	1	1	Optional	Many kids don't want to do science fair										1							1	Optional	Many kids don't want to go on
2017	223	1	9th	9th	9th	1	Female	No	1	1	Individual	No	1	No	1	Optional	I feel that an individual should only do science fair if they truly have a passion for it in order to make their experience that much greater										1							1	Optional	Not everyone enjoys competition and don't have the same drive for sciences as others								1
2017	224	10th	1	10th	10th	1	Female	1	Yes	Team	1	No, but I did a science fair project to satisfy a school project requirement.	No, but I did a science fair project to satisfy a school project requirement.	1	1	Optional	Not every student is interested in the subjects that science fair has to offer, and there are other programs available for those students. Ex: Science fair is not a good learning environment for people aspiring to to Robotics								1					1				1	Optional	Not every student is interested in the subjects that science fair has to offer, and there are other programs available for those students. Ex: Science fair is not a good learning environment for people aspiring to to Robotics								1					1
2017	225	11th	11th	1	11th	1	Female	1	Yes	1	Individual	No	1	No	1	Optional	If they are required like they were in my middle school, Seabrook intermediate, more students will hate science fair. Since there would be more restrictions and they wouldn't be able to be enriched by the research and the excitement of experimentation due to rejection of the topics they want to do for their projects.										1	1						Required	1	I don't think anyone should be able to go to competition without a science fair project.							1
2017	226	1	9th	9th	9th	1	Female	No	1	1	Individual	1	Yes	Yes	1	Optional	This is because there are students that do not want to partake in the science fair and have the added pressure to do it as well as to keep up a schedual									1			1					Required	1	Competitions are good for students and allow you to grow					1
2017	227	10th	1	10th	10th	1	Female	1	Yes	Team	1	No, but I did a science fair project to satisfy a school project requirement.	No, but I did a science fair project to satisfy a school project requirement.	1	1	Optional	Not everyone is advanced or interesting in science related fields. People who aren't have a miserable time creating and going through the required process for making the science fair project.								1		1							1	Optional	If you make it required, there are more projects there to take up space and time, that competition lasts an entire day because of reasons like this. Too many people, and most don't even want to be there. If it was optional there would be less people, quicker times, and more fun over all for the contestants and judges.										1	1
2017	228	12th	12th	12th	1	1	Female	1	Yes	1	Individual	No	1	No	1	Optional	Some students are excellent at art, some students are excellent at sports and some are excellent at science fairs. Rather than coercing all students to be good at one thing, we should focus on finding what each student is good at and improving that skill.								1									1	Optional	In addition to the fact that some students may not do extremely well with science fair projects, some students may not do well with explaining a project or presenting.
2017	230	10th	1	10th	10th	Male	1	No	1	1	Individual	No	1	No	1	Optional	People resent things that they are forced to do.										1							1	Optional	People resent things that they are forced to do, and that would negatively affect the quality of the fair.										1	1
2017	231	1	9th	9th	9th	1	Female	No	1	1	Individual	No	1	No	1	Optional	So that only kids who are interested participate.										1							1	Optional	So that only kids who are interested participate.										1
2017	235	10th	1	10th	10th	Male	1	No	1	1	Individual	No	1	No	1	Optional	Some students dont want to do it										1							Required	1	If you do a science fair project, use it to compete.							1
2017	236	1	9th	9th	9th	1	Female	No	1	Team	1	1	Yes	Yes	Required	1	It is a good opportunity for students to build their education level and thinking.	1					1											1	Optional	Some students don't like competing
2017	237	11th	11th	1	11th	1	Female	No	1	1	Individual	No	1	No	1	Optional	Some science project could be required so students get the opportunity to be exposed to science.	1					1											1	Optional	Some students are not interested in science and therefore this makes it more fair for students who want to participate.								1
2017	238	10th	1	10th	10th	1	Female	No	1	1	Individual	1	Yes	Yes	1	Optional	It would allow the student to be more willing to accomplish it on there own. Maybe as an extra thing leave it as an option so that the student can motivate themselves to do well.							1										1	Optional	Competing isn't for everyone, and though its a good experience students may not be comfortable doing it.
2017	240	11th	11th	1	11th	1	Female	No	1	Team	1	1	Yes	Yes	1	Optional	It might be hard for someone to do the science fair if they aren't inspired by an idea. Requiring people to do it who aren't enthusiastic may make them dislike the science fair.										1							1	Optional	Same as 7										1
2017	241	1	9th	9th	9th	1	Female	No	1	1	Individual	No, but I did a science fair project to satisfy a school project requirement.	No, but I did a science fair project to satisfy a school project requirement.	1	1	Optional	The Honors kids need to be challenged and use the scientific method, but the normal kids do not need to worry about extra projects and just need to focus on their grades.	1									1							1	Optional	same as above	1									1
2017	242	11th	11th	1	11th	1	Female	No	1	1	Individual	No	1	No	1	Optional	It should be optional because not all students are great at math or science, not every student is going to put their all into the project. Honestly it will make the fair less fun to see all these kids who don't want to be there. Plus, all these kids don't have supporting parents to help them through the time. They have jobs and not all kids have the money to spend on supplies for the project, and…								1		1	1	1					1	Optional	It should be optional because I think it's most important that a student enjoys their time at the fair rather than stressing over what place they got. The science fair is a really good learning opportunity.						1			1
2017	243	10th	1	10th	10th	Male	1	No	1	Team	1	No	1	No	1	Optional	I think people should be able to follow their own interests to a point, and if they're not up for completing a long term project they shouldn't have to.										1							1	Optional	Again, not everyone has adequate interesting science to commit to the long term project. As well, many people would be uncomfortable presenting their work.								1
2017	245	1	9th	9th	9th	Male	1	No	1	1	Individual	No	1	No	1	Optional	I think that attending science fair's should be optional because when they are the students are more likely to do something they like other than everyone doing something that they have to do.										1							1	Optional	I think kids will put more time and effort if they want to win something them self rather than attempting to win something because theve ben told to.					1						1
2017	246	10th	1	10th	10th	1	Female	No	1	1	Individual	No, but I did a science fair project to satisfy a school project requirement.	No, but I did a science fair project to satisfy a school project requirement.	1	1	Optional	The work and enthusiasm put into a science fair is not possible (nor should it be asked) of students with little interest.										1							1	Optional	Competition is not in everyone's blood. For some, it is the perfect push to showcase talents. For others, it could shut them down and lower the quality of work.					1
2017	247	1	9th	9th	9th	1	Female	1	Yes	1	Individual	1	Yes	Yes	Required	1	I think this is the best way to ensure that you put your best effort into your project.							1										Required	1	I don't believe that it should be required for students to compete if that is something they do not feel comfortable with.
2017	248	1	9th	9th	9th	1	Female	No	1	1	Individual	1	Yes	Yes	1	Optional	Some people may not have the time to attend, and then it would seem as if they were at fault. However if you make it optional then that would allow people to adapt it into their schedules. That way you have the people who are dedicated to the science fair versus those who just came for a grade.											1	1					1	Optional	Same reason as explained in number 7, however although competitions are nice they demote the activity and to say the ability of the students to do something without thinking it's either required or for competitions.											1	1
2017	249	1	9th	9th	9th	1	Female	No	1	1	Individual	No, but I did a science fair project to satisfy a school project requirement.	No, but I did a science fair project to satisfy a school project requirement.	1	Required	1	It is a good opportunity to learn more than what you learn in class everyday.						1											1	Optional
2017	250	1	9th	9th	9th	1	Female	1	Yes	1	Individual	No, but I did a science fair project to satisfy a school project requirement.	No, but I did a science fair project to satisfy a school project requirement.	1	1	Optional	it's fun							1										Required	1	it's fun							1
2017	253	11th	11th	1	11th	Male	1	1	Yes	1	Individual	1	Yes	Yes	1	Optional	Science fair's can cause stress for students that may have another class to focus on. So, they need to do a rather not interesting project so that they can skip all the nonsense of the science fair and focus on other core subjects.									1				1				1	Optional	Some, (or a whole bunch) of people don't really try on their projects cause of other class they may be failing and or focusing on.											1	1
2017	254	10th	1	10th	10th	1	Female	1	Yes	Team	1	No, but I did a science fair project to satisfy a school project requirement.	No, but I did a science fair project to satisfy a school project requirement.	1	1	Optional	Having to do a research project has nothing to do with the course that is being taught at the dañen time it's only brings extra stress alongside the course.									1				1				Required	1	if It's for competition it must be required							1
2017	255	1	9th	9th	9th	1	Female	No	1	Team	1	No	1	No	1	Optional	Not every student is fit to do it or don't have the time to do it.												1					1	Optional	Not everyone is comfortable with presenting in front of people.
2018	1	1	9th	9th	9th	1	Female	No	1	1	Individual	1	Yes	Yes	1	Optional	It's a waste of our time and we always have something else on our plate for another class and it ends up just being something else that stresses us out during school									1				1				1	Optional	Not everyone wants to compete
2018	2	1	9th	9th	9th	1	Female	No	1	1	Individual	1	Yes	Yes	1	Optional	Not everyone wants to do science fair let alone do they have the time for it. Science fair is just another school required project to stress students out.									1	1		1					1	Optional	you shouldn't have to compete.
2018	3	10th	1	10th	10th	Male	1	No	1	1	Individual	No	1	No	Required	1	Because It's a science project							1										1	Optional	Not everyone is interested in science								1
2018	4	10th	1	10th	10th	Male	1	No	1	1	Individual	1	Yes	Yes	1	Optional	because some people can do other science projects for their class																1	1	Optional
2018	5	1	9th	9th	9th	1	Female	1	Yes	1	Individual	No	1	No	1	Optional	People don't have time and will not take it seriously.										1		1					1	Optional	Will not be taken with seriousness.										1
2018	6	10th	1	10th	10th	Male	1	No	1	1	Individual	No	1	No	1	Optional	Becauseit sucks being forced to do a year long boring project.										1							1	Optional	Same reason as above.										1
2018	8	12th	12th	12th	1	Male	1	1	Yes	1	Individual	1	Yes	Yes	1	Optional	Not everyone that applies into AP classes do not want to go to science fair; they usually only want to learn and get the chance to get college if they pass the AP test										1							Required	1	Science fair projects are great opportunities to get noticed by universities and get scholarships, so these opportunities should be given to the people who worked hard on their projects and presentations, not the people who happened to do a science fair project.				1
2018	9	1	9th	9th	9th	Male	1	No	1	1	Individual	No	1	No	Required	1	It is required because even if it's not competition, the project is taken for a grade.							1										Required	1	It is required because once you've been selected, then you are expected to complete a project.							1
2018	10	10th	1	10th	10th	1	Female	1	Yes	Team	1	No, but I did a science fair project to satisfy a school project requirement.	1, but I did a science fair project to satisfy a school project requirement.	1	1	Optional	Options allow people who really want to participate compete with equally interested competition.														1			1	Optional	Options allow people who really want to participate compete with equally interested competition.					1						1
2018	11	10th	1	10th	10th	1	Female	No	1	Team	1	No, but I did a science fair project to satisfy a school project requirement.	1, but I did a science fair project to satisfy a school project requirement.	1	1	Optional	At time students do not have time to complete projects although many enjoy the rush of competition and learn to interact with others.		1			1							1					Required	1	The soul purpose for a science fair project is to invent or extend information on a subject that can affect our way of life for the better.	1					1
2018	12	10th	1	10th	10th			No	1	1	Individual	No	1	No	1	Optional	Science fair projects should be optional because the student may or may not be interested in majoring in the sciences.								1									1	Optional	Attending science fair competitions should be optional for the student needs to decide whether or not they are comfortable presenting their project to others.
2018	13	10th	1	10th	10th	1	Female	1	Yes	1	Individual	1	Yes	Yes	1	Optional	Because many students do not have the time to do a science fair project because some of them are busy in their other classes but here are also others who can do it. That is why I think that doing the project should be optional, it depends on the student.												1					1	Optional	because some students do not feel convinced with their project to participate in a science fair.
2018	14	1	9th	9th	9th	1	Female	No	1	1	Individual	1	Yes	Yes	1	Optional	Some people may or may not have the time to complete a science fair project, and it's unfair to force them to do so.												1					1	Optional	Some people, again, may or may not want to have to compete. It isn't fair to force them.
2018	15	10th	1	10th	10th	1	Female	1	Yes	1	Individual	1	Yes	Yes	1	Optional	bc u dont want students scamming results											1						1	Optional	because why not
2018	16	1	9th	9th	9th	1	Female	No	1	Team	1	1	Yes	Yes	1	Optional	Not everyone works in the certain way science fair requires them to and it can be very stessful.									1								1	Optional	They're certain way of having things done isn't the way everybody normally works.
2018	17	1	9th	9th	9th	Male	1	No	1	1	Individual	1	Yes	Yes	1	Optional	Not everyone has the desire to do them.Other people simply may not have the time or feel pressured into doing it.									1	1		1					1	Optional	Not everyone is someone who wants to compete or can do it at a high level.
2018	18	1	9th	9th	9th	Male	1	No	1	1	Individual	1	Yes	Yes	1	Optional	because they feel like a tedious waste of time.													1				1	Optional	because they feel like a tedious waste of time.													1
2018	21	11th	11th	1	11th	1	Female	No	1	1	Individual	1	Yes	Yes	1	Optional	Because some people would like to enjoy their breaks instead of doing a project that most schools don't require, also they might not have the funds needed for the project										1		1					Required	1	Because if you are going to compete then you should be required to do one.							1
2018	25	10th	1	10th	10th	1	Female	1	Yes	Team	1	1	Yes	Yes	Required	1	Science fair gives us a chance to explore science around us rather than the limited subjects in school.	1		1														1	Optional	Some people don't like competition or public speaking, so to ease their phobias everyone shouldn't compete. Also, not everyone's project is up to par.
2018	26	1	9th	9th	9th	1	Female	No	1	Team	1	1	Yes	Yes	1	Optional	Not everyone is interested in conducting experiments nor would they see themselves doing so in the future.								1									1	Optional	Sometimes winners are just willing to compete within their school and do not want to continue on to the next round.
2018	27	1	9th	9th	9th	1	Female	No	1	Team	1	1	Yes	Yes	1	Optional	It is added stress to students on top of what the already have to do on daily basis.									1								1	Optional	Some people have reasons as to why they do not want to participate.
2018	28	12th	12th	12th	1	1	Female	1	Yes	1	Individual	No, but I did a science fair project to satisfy a school project requirement.	1, but I did a science fair project to satisfy a school project requirement.	1	Required	1	Some students need the push to do something they are not used to doing.							1										1	Optional	Some students have too many obligations.												1
2018	29	12th	12th	12th	1	Male	1	1	Yes	1	Individual	1	Yes	Yes	Required	1	They are educational, teach good experimentation, problem solving, and solution design. Also help with presentation of yourself. Really includes all core subjects. History is background information, math is data analysis, science is the experiment, and language is the report and presentation.	1	1	1														Required	1	People are timid, have more opportunity than they know.							1
2018	30	10th	1	10th	10th	1	Female	1	Yes	Team	1	1	Yes	Yes	Required	1	I think science fair allows people to actually do research on things that they wouldn't usually research on. It also allows people to learn new things.	1																Required	1	It allows for people to be pushed to their limits even though they sometimes don't want to do it.					1
2018	31	10th	1	10th	10th	1	Female	1	Yes	1	Individual	1	Yes	Yes	Required	1	Because it gives students the ability/flexibility to research about various science topics and make connections to solving real world problems.	1																Required	1	It gives students a competitive spirit, which is an essential skill to being successful in one's future career.				1	1
2018	33	1	9th	9th	9th	1	Female	No	1	Team	1	1	Yes	Yes	1	Optional	I think that science fairs should be optional because forcing students to compete in science fairs often results in half done projects or projects that the students don't care about. Students should be excited to learn and explore the world of science, but for many, the science fair is just another grade and they only put in enough effort to get a good grade.										1	1						1	Optional	Many students either don't like to compete or don't have the resources to. Many projects that make it to district and state level require a lot of time, effort, and funds that not everyone has access to or time for.												1
2018	36	1	9th	9th	9th	Male	1	No	1	1	Individual	No	1	No	1	Optional	Optional because not everyone would be interested in doing a science fair project and would be more work for the student rather than learning creativity and building skills										1			1				1	Optional	Because a major grade would be enough motivation for the student to be able to do and complete the project						1
2018	37	12th	12th	12th	1	1	Female	1	Yes	Team	1	1	Yes	Yes	1	Optional	Because when they are required people don't try.											1						1	Optional	Because if they are required people don't try.											1
2018	38	12th	12th	12th	1	1	Female	1	Yes	Team	1	1	Yes	Yes	1	Optional	Because if you are forced you won't try											1						1	Optional	Because is you are forced you won't try											1
2018	39	1	9th	9th	9th	1	Female	1	Yes	1	Individual	1	Yes	Yes	1	Optional	Because some people don't have time to work on the science fair, and others will not show enough passion into it as a school assignment. the true passion comes from those who do it outside of school.										1		1					1	Optional	same reason as above											1	1
2018	42	1	9th	9th	9th	1	Female	No	1	1	Individual	1	Yes	Yes	1	Optional	Not many people want to be stressed or experience in having to be forced to do something in order to pass but instead show them selfs they can exceed throught the school year and in other fields but the people who want to should deserve recognition for doing this and exceeding themselves and showing others what they can accomplish		1							1								1	Optional	People should have a choice if they want to proceed in exceeding themselves in this type of way or others							1
2018	43	1	9th	9th	9th	1	Female	No	1	1	Individual	1	Yes	Yes	1	Optional	Most of the students think that science fair is too much work.Some don't have time to do their project.										1		1					1	Optional	Some students love to compete and some don't feel like competing.					1
2018	44	1	9th	9th	9th	1	Female	No	1	Team	1	1	Yes	Yes	Required	1	Because people should try to do things and sit up and do nothing							1										Required	1	Because it could get u somewhere				1
2018	45	11th	11th	1	11th	Male	1	No	1	1	Individual	No	1	No	1	Optional	Because people don't like being forced to conduct experiments.										1							1	Optional	Again, people don't like being forced to conduct experiments.										1
2018	46	10th	1	10th	10th	Male	1	No	1	1	Individual	1	Yes	Yes	Required	1	It builds up one's ability to present one's scientific findings or observations.		1															1	Optional	Not everybody wishes to compete against others.
2018	47	10th	1	10th	10th	Male	1	1	Yes	1	Individual	1	Yes	Yes	1	Optional	Not everyone wants to be a scientist								1									1	Optional	Not everyone wants to be scientist								1
2018	48	1	9th	9th	9th	1	Female	No	1	1	Individual	1	Yes	Yes	1	Optional	So kids don't have to be forced to focus all their time into something they don't care about										1							Required	1	So kids don't have to focus all their time into something they won't carry out for a career													1
2018	49	11th	11th	1	11th	1	Female	1	Yes	Team	1	1	Yes	Yes	1	Optional	People have different interests and for science fair to be mandatory and a grade is pushing someone into a field that they don't want to be in								1									1	Optional	Sometime all they need to do science fair is for the school and if they win it should be their decision to go on
2018	50	1	9th	9th	9th	Male	1	No	1	1	Individual	No, but I did a science fair project to satisfy a school project requirement.	1, but I did a science fair project to satisfy a school project requirement.	1	Required	1	It was very fun to do!							1										1	Optional	Some students may feel embrass about it but still want to join the sciencefair project
2018	51	1	9th	9th	9th	Male	1	No	1	1	Individual	No	1	No	1	Optional	It is not needed for anything other than school													1				1	Optional	Not needed for anything other than school													1
2018	52	1	9th	9th	9th	Male	1	No	1	1	Individual	1	Yes	Yes	1	Optional	Because some people like to do them and some dont										1							1	Optional	Not everyone would want to compete in a competition
2018	53	11th	11th	1	11th	1	Female	1	Yes	Team	1	1	Yes	Yes	Required	1	So everyone in the same class or grade will go through the same projects.							1										1	Optional	Competitive projects are more stressful and not everyone wants to go further than school (as in districts or to regionals).									1
2018	54	11th	11th	1	11th	1	Female	1	Yes	Team	1	1	Yes	Yes	Required	1	It builds good IA writing skills and practice for STEM careers.		1		1		1											1	Optional	Not everyone may want to take their project to competition.
2018	55	1	9th	9th	9th	Male	1	No	1	1	Individual	1	Yes	Yes	Required	1	Because Then any science honor classes will get to easy.							1										1	Optional	Because if you have a project it should be fine.							1
2018	56	1	9th	9th	9th	1	Female	No	1	1	Individual	No, but I did a science fair project to satisfy a school project requirement.	1, but I did a science fair project to satisfy a school project requirement.	1	1	Optional	I think science fair should be optional because when some one is forced to do something then they won't work as hard compared to them wanting to do it.											1						1	Optional	If someone doesn't want to compete then they are wasting the judges' and the students that actually worked hard to compete time.											1
2018	58	1	9th	9th	9th	Male	1	No	1	1	Individual	1	Yes	Yes	1	Optional	Because not everyone that took Honor science want to do science fair. They might just want a faster pace class.										1							1	Optional	Some people did the science fair because they want to have fun with their experiment and explore it even more.						1
2018	59	1	9th	9th	9th	Male	1	No	1	Team	1	1	Yes	Yes	Required	1	Because they help advance knowledge of certain topics.			1														1	Optional	Competition is a good thing but not all people enjoy it, due to this competition should be optional.
2018	60	10th	1	10th	10th	Male	1	1	Yes	Team	1	1	Yes	Yes	1	Optional	It is very annoying and what good is it being a part of a midterm or final exam when most people hate doing it.										1							1	Optional	Same reason for above.										1
2018	61	12th	12th	12th	1	1	Female	1	Yes	1	Individual	1	Yes	Yes	1	Optional	Science fair should be optional because it adds more assignments to the school year, despite the material not being a part of the required curriculum we are learning in class													1				Required	1	Gives students who are doing science fair an opportunity to display there work		1			1
2018	63	11th	11th	1	11th	Male	1	No	1	Team	1	1	Yes	Yes	1	Optional	Because students who don't put the time in for this project all do it at the last minute. If kids do this then they are just being lazy and shouldn't do it at all.											1	1					1	Optional	Some students don't want to compete, some students do.					1
2018	64	11th	11th	1	11th	Male	1	1	Yes	1	Individual	1	Yes	Yes	1	Optional	Science fairs should be optional because almost every other school in the county makes it optional. For example, Robinson high school. Students from Robinson are not required to do science fair. It is an extra credit opportunity for them to boost their grades. Like Robinson I think that a science fair experiment should be optional because it is a tedious task that requires a lot of outside work. …										1		1					1	Optional	Science fairs should be optional because almost every other school in the county makes it optional. For example, Robinson high school. Students from Robinson are not required to do science fair. It is an extra credit opportunity for them to boost their grades. Like Robinson I think that a science fair experiment should be optional because it is a tedious task that requires a lot of outside work. …										1		1
2018	66	11th	11th	1	11th	1	Female	No	1	Team	1	1	Yes	Yes	1	Optional	Some people have busier schedules than others.												1					1	Optional	Some don't like to compete.
2018	67	1	9th	9th	9th	1	Female	No	1	1	Individual	1	Yes	Yes	1	Optional	I like to do them for fun, but when you make them mandatory they are no longer as much fun.										1							Required	1	What is the point in doing a science fair if it is not for a competition.					1
2018	68	1	9th	9th	9th	1	Female	No	1	Team	1	No	1	No	1	Optional	It's too stressful and time-consuming.									1			1					1	Optional	Some students don't feel comfortable competing.
2018	69	1	9th	9th	9th	1	Female	No	1	1	Individual	1	Yes	Yes	1	Optional	It made a lot of people choose not to take honors science, and it was a lot more work than thought out to be.											1						1	Optional	Some people might want to finish their minimum project requirements and be done with it.
2018	70	12th	12th	12th	1	Male	1	1	Yes	1	Individual	1	Yes	Yes	1	Optional	Not all students are interested in the sciences, and not everyone is capable of finding an experiment that is both engaging and helpful to their studies.								1									1	Optional	Students who want to pursue a topic that interests them, they should be able to do so. If students are not interested, they should not be forced to share something they feel nothing about. It distracts them from other, sometimes more relevant, schoolwork.								1					1
2018	71	10th	1	10th	10th	1	Female	No	1	Team	1	1	Yes	Yes	Required	1	Science Fairs encourage students to learn new things in science in specific areas that interest them, which might lead to a future career in the science department.			1	1													1	Optional	As a student I understand that even those who like science don't always want to put their work up for competition and comparison against others, and it discourages some from doing the Science Fair so I personally don't think the competition aspect should be required.
2018	72	10th	1	10th	10th	1	Female	No	1	Team	1	1	Yes	Yes	1	Optional	Because a lot of students might don't familiar with the science fair, include me.																1	1	Optional
2018	74	1	9th	9th	9th	1	Female	No	1	Team	1	1	Yes	Yes	1	Optional	Students shouldn't feel obligated to participate,because high school is already stressful enough and also I have many other things to do in science and other classes.									1			1					1	Optional	It's not necessary to make people feel bad if they don't win.										1
2018	75	10th	1	10th	10th	Male	1	No	1	1	Individual	1	Yes	Yes	1	Optional	People shouldn't be forced to do a stressful science fair project if they don't want to or don't know what they would do.									1	1							1	Optional	People shouldn't be forced to do a stressful science fair project if they don't want to or don't know what they would do.									1
2018	76	10th	1	10th	10th	Male	1	1	Yes	1	Individual	1	Yes	Yes	1	Optional	Since students are too busy with school and other projects, the science fair should be an option to either raise your grade or gain extra credit.												1					1	Optional	The same reason for the previous question												1
2018	78	10th	1	10th	10th	Male	1	1	Yes	Team	1	1	Yes	Yes	Required	1	Its a great way to promote teamwork and time management. It also builds a foundation in students for future careers in the field that they chose.	1			1		1											Required	1	It allows students to compete against fellow classmates and those of higher grade level. It also allows for some to build self-confidence for the future.		1			1	1
2018	79	10th	1	10th	10th	1	Female	1	Yes	1	Individual	1	Yes	Yes	Required	1	It is only required in honors, so if you do not want to do science fair you could take regular. Also, they offer science olimpia, which you could do instead of science fair. These options seem fair to me.							1										1	Optional	A person should be able to choose if they want to be in a competition rather than having to be. Someone could be taking honors, not in science olimpia, and not want to do it for the competition. They might just want to do it to take the honors class. The words 'competition' could put more stress on them.									1
2018	80	10th	1	10th	10th	1	Female	1	Yes	1	Individual	1	Yes	Yes	1	Optional	Some kids are simple always going to be more driven than others. If certain teenagers do not feel the desire to have a GPA boost but still want to partake in advance classes, I believe the choice should be up to them. It's better to have a few quality projects then a bunch of mediocre ones done just to pass the class.											1						Required	1	I mean, if you already completed it you might as well, amirite.					1
2018	82	10th	1	10th	10th	1	Female	1	Yes	Team	1	1	Yes	Yes	Required	1	Teaches students to manage their time and to properly learn how to do a research project.	1					1											Required	1	Teaches students how to speak in front of an audience and judge.		1
2018	83	11th	11th	1	11th	1	Female	No	1	1	Individual	1	Yes	Yes	1	Optional	It was not beneficial to me, an upperclassmen with no interest pursuing the sciences in the future.								1					1				1	Optional	I don't think science fair projects should be required in the first place, let alone the competition aspect. I think it can be damaging for a student to work very hard on a project and possibly not receive good response.											1
2018	84	1	9th	9th	9th	1	Female	No	1	Team	1	1	Yes	Yes	1	Optional	It takes too much time from lessons in class, and high school students have a lot of work as it is												1					1	Optional	Not all students should do it to win, but just to get the grade
2018	85	11th	11th	1	11th	1	Female	1	Yes	1	Individual	1	Yes	Yes	1	Optional	Because some kids are involved in other Academic stuff or Athletics.												1					1	Optional
2018	87	12th	12th	12th	1	1	Female	1	Yes	1	Individual	1	Yes	Yes	Required	1	If science fair projects are required then students could end up liking science and have fun.							1										Required	1	Competition is a motivation for many students who want to be known as the best.					1
2018	88	10th	1	10th	10th	1	Female	No	1	1	Individual	No, but I did a science fair project to satisfy a school project requirement.	1, but I did a science fair project to satisfy a school project requirement.	1	1	Optional	I believe students who really enjoy the science fair should be able to have the opportunity to complete a study, but I also know some kids would not put much effort into it, if it was required.										1	1						1	Optional	I believe students who really enjoy the science fair should be able to have the opportunity to complete a study and compete, but I also know some kids would not put much effort into it, if it was required.					1						1
2018	89	10th	1	10th	10th	1	Female	1	Yes	1	Individual	1	Yes	Yes	1	Optional	A student shouldn't feel forced into doing something they don't want to do.										1							Required	1	A competition should be required to narrow down the number of projects.							1
2018	90	10th	1	10th	10th	Male	1	1	Yes	1	Individual	1	Yes	Yes	1	Optional	I enjoy doing science fair but there are students that put in no work and won't even try and make it past district while other student that really want to do it left behind										1	1						1	Optional	I enjoy doing science fair but there are students that put in no work and won't even try and make it past district while other student that really want to do it left behind											1
2018	91	11th	11th	1	11th	Male	1	1	Yes	1	Individual	1	Yes	Yes	1	Optional	Many people do not do a good job on them as they copy past projects or ideas.											1						1	Optional	As said before people just copy an past idea. People that go to compete in this fairs, need to be people that put effort.											1
2018	92	10th	1	10th	10th	1	Female	No	1	Team	1	1	Yes	Yes	Required	1	To expose students to new experiences and opportunities.						1											1	Optional	Some students may not feel comfortable competing because of the extra amount of work that goes into it.
2018	93	1	9th	9th	9th	1	Female	No	1	1	Individual	1	Yes	Yes	Required	1	I think it's a good way to test creativity from students and gives them a way to speak out about their ideas	1	1				1											1	Optional	Some people don't like public speaking, and they shouldn't be required to do so
2018	96	10th	1	10th	10th	1	Female	No	1	1	Individual	1	Yes	Yes	Required	1	It challenges students to think critically, and incorporate their strategy for science math and engineering.	1																Required	1	Considering this was my first science project, I felt the competition gives motivation for students to do their, while learning.					1
2018	97	11th	11th	1	11th	1	Female	1	Yes	Team	1	1	Yes	Yes	1	Optional	If someone is truly passionate about making a change and creating a project that they believe will change the world. Then it should be their choice.							1										1	Optional	If they are passionate about competing for a prize in the science areas then it should be their choice.					1
2018	98	10th	1	10th	10th	Male	1	No	1	Team	1	1	Yes	Yes	1	Optional	For extra credit.							1										Required	1	To do well
2018	99	11th	11th	1	11th	1	Female	No	1	1	Individual	No	1	No	1	Optional	If it is optional, students will more passionate about their projects which will then lead to a better outcome.											1						1	Optional	Reason is same as before											1
2018	100	11th	11th	1	11th	1	Female	No	1	1	Individual	No	1	No	1	Optional	If the science fair is optional, those participating will be more passionate and interested in their projects, so their final products will be good. If it is required, students may not be excited or interested in participating, so they will not put a lot of effort into their projects, making their final products less good.										1	1						1	Optional	Students who choose to participate in optional competitions are more interested in the competition and will put greater effort into their projects than those who are required to compete.					1
2018	101	11th	11th	1	11th	Male	1	1	Yes	1	Individual	No	1	No	1	Optional	some students wont try										1							Required	1	because it should
2018	102	1	9th	9th	9th	Male	1	No	1	Team	1	1	Yes	Yes	1	Optional	Some people do not enjoy science fair, but the ones who enjoy it will do their best and compete with others for the best project.					1					1							1	Optional	Same as above.					1					1
2018	103	1	9th	9th	9th	Male	1	No	1	1	Individual	1	Yes	Yes	1	Optional	Some kids, such as myself, might not have a whole lot of time to work on science fair with extracurricular activities and normal schoolwork												1					1	Optional	Same as above												1
2018	104	1	9th	9th	9th	1	Female	No	1	1	Individual	1	Yes	Yes	1	Optional	Not all students have the time to dedicate a project to focus on while in other activities.												1					Required	1	If it is for a competition, then it is more professional and the student should at least try a project for it.					1
2018	107	10th	1	10th	10th	Male	1	No	1	1	Individual	1	Yes	Yes	1	Optional	For a high school student that has no interest in doing a science fair project being forced to complete one achieves nothing in the way of education. With access to the internet, it's no longer what you're interested in its what's the most convenient and has already been done.											1		1				1	Optional	If you want to do a project and take on the extra stress then it should be optional if you want to advance or not. Plus students love having options, it makes them seem as if they have control of their education.									1	1
2018	108	10th	1	10th	10th	Male	1	No	1			No	1	No	1	Optional	Some students may not have time for science fair in their daily schedules												1					1	Optional	Discourages dumb people											1
2018	110	1	9th	9th	9th	1	Female	1	Yes	1	Individual	No, but I did a science fair project to satisfy a school project requirement.	1, but I did a science fair project to satisfy a school project requirement.	1	Required	1	Some students need to learn about something on their own, and if optional they won't put in the effort						1											1	Optional	It is a waste if people who don't want to go, go and waste their and the judge's time. If people REALLY want to go they will try harder and come up with useful information.					1	1							1
2018	111	10th	1	10th	10th	Male	1	1	Yes	Team	1	No	1	No	1	Optional	I believe that if students are given the option they will feel like it was their decision which will result in better project quality.											1						1	Optional	I believe that if students are given the option they will feel like it was their decision which will result in better project quality.											1
2018	112	1	9th	9th	9th	1	Female	No	1						1	Optional	Sometimes students don't have the supplies or have the working space they need that a science fair requires.												1					1	Optional	Some students have a hard time getting in front of a lot of people or feel uncomfortable. So I think that if they want to then it should be an option.
2018	114	10th	1	10th	10th	1	Female	1	Yes	1	Individual	No	1	No	1	Optional	Not everyone wants to do one. Not fair to just force everybody into doing one. It limits the chances of those who actually want to be there and participate.										1	1						1	Optional	Not everyone wants to do one. Not fair to just force everybody into doing one. It limits the chances of those who actually want to be there and participate.										1	1
2018	115	10th	1	10th	10th	1	Female	1	Yes	1	Individual	1	Yes	Yes	1	Optional	Some people might be interested in it and some might not.										1							1	Optional	Not all have the ability to finish science projects by the deadline. This can cause unwanted stess									1			1
2018	116	1	9th	9th	9th	1	Female	No	1	1	Individual	1	Yes	Yes	1	Optional	So, kids won't have to stress out over a science fair project.									1								1	Optional	Because, teens already have a busy schedule.												1
2018	117	11th	11th	1	11th	1	Female	No	1	Team	1	No	1	No	1	Optional	For many students, science fair projects are an unnecessary evil that causes nothing more than disdain for science classes. While I enjoy science and like creating projects, many of my classmates who aren't the greatest at science find it daunting.										1	1						1	Optional	On top of science fair projects being a large undertaking, people who are not the best at science or don't like competitions may find it humiliating and scary. It should definitely be a choice for students to make.								1		1
2018	118	10th	1	10th	10th	1	Female	No	1	Team	1	1	Yes	Yes	1	Optional	Not everyone has the expenses to pay for materials or time.												1					Required	1	Competitions are very important, so everyone must do their best.					1
2018	120	10th	1	10th	10th	Male	1	No	1	1	Individual	1	Yes	Yes	1	Optional	There are many people who put forth no effort in their projects and make up data.											1						1	Optional	Not everyone is confident in their project and don't want to be embarrassed in front of others.
2018	121	1	9th	9th	9th	Male	1	No	1	1	Individual	No, but I did a science fair project to satisfy a school project requirement.	1, but I did a science fair project to satisfy a school project requirement.	1	1	Optional	Because it goes into holiday breaks and it also interferes with the normal curriculum												1					Required	1	Because with all the time that goes into these projects you should determine how well you do					1
2018	125	10th	1	10th	10th	Male	1	1	Yes	Team	1	No	1	No	1	Optional	One's determination and passion should drive us towards doing science fair. A more authentic and quality product will be produced in that manner.								1			1						1	Optional	I am a strong believer of letting people volunteer and choose to do what they would like, therefore I would say optional/										1
2018	126	10th	1	10th	10th	1	Female	No	1	1	Individual	1	Yes	Yes	1	Optional	Most students,like myself, have extra curricular activities in which they will not have time to produce a satisfactory project.												1					Required	1	This kind of opportunity is one should be presented with since it looks great on college applications.				1
2018	127	1	9th	9th	9th	Male	1	No	1	Team	1	1	Yes	Yes	1	Optional	It is a lot of work to do it and causes stress									1								1	Optional	Some people don't like to go to competitions
2018	128	10th	1	10th	10th	1	Female	1	Yes	Team	1	No, but I did a science fair project to satisfy a school project requirement.	1, but I did a science fair project to satisfy a school project requirement.	1	1	Optional	Science fair should be something that you pursue because you are passionate. it should come as an inspiration and you as an individual should be determined to put in your best effort because it is your passion and curiosity, not because you were forced into it.								1			1						1	Optional	Not everyone likes competition, it should be their choice whether or not they choose to compete against others and present their information in a competitive manner.
2018	129	1	9th	9th	9th	1	Female	No	1	1	Individual	1	Yes	Yes	1	Optional	I feel that many kids are stressed with other assignments... one more project is the last thing they need												1					1	Optional	The same reason as listed above									1
2018	130	1	9th	9th	9th	Male	1	No	1	Team	1	No, but I did a science fair project to satisfy a school project requirement.	1, but I did a science fair project to satisfy a school project requirement.	1	1	Optional	Not many people have the passion of science and prefer doing other stuff.								1									1	Optional	Not many people have the passion of science and prefer doing other stuff.								1
2018	131	11th	11th	1	11th	Male	1	No	1	Team	1	No	1	No	1	Optional	Forcing students to do something they aren't interested in would just result in half baked projects that have little effort placed into it.										1	1						1	Optional	Competition may encourage and discourage the student to participate and once again, if the student isn't up for doing a science project, then they'll most likely put little effort.					1						1
2018	132	10th	1	10th	10th	1	Female	1	Yes	1	Individual	1	Yes	Yes	Required	1	Good opportunity to learn						1											1	Optional	People need to be passionate about it										1
2018	133	10th	1	10th	10th	1	Female			1	Individual	1	Yes	Yes	Required	1	science fair projects should be required because it pushes the students to do great projects for their major grade						1											1	Optional	science fair projects for competition should be optional because not many people are great speakers or presenters
2018	134	11th	11th	1	11th	1	Female	No	1	Team	1	1	Yes	Yes	Required	1	Once we go to the next level in college we are going to be required to do projects we don't want to do.				1		1											1	Optional	Competing sometimes take the run out of the science. Science is about discovering new things and not judging on who found out the most interesting information.										1
2018	135	1	9th	9th	9th	1	Female	No	1	1	Individual	No	1	No	1	Optional	Because some kids are into other activities, clubs and subjects.								1									1	Optional	Because some kids are into other activities, clubs and subjects.								1
2018	136	10th	1	10th	10th	1	Female	1	Yes	1	Individual	1	Yes	Yes	1	Optional	When kids are forced to do things like a science fair project, they do not do them because they like the basis of their project or want to learn more. Rather, they do it because they are forced to and just want to get it over with. By making projects mandatory, the purpose of scientific research is taken away and replaced with dread.										1	1						1	Optional	Sometimes kids do projects just to help themselves learn more about something and not necessarily something that is life changing or genius. If people were forced to compete, there would be a lot of kids that were forced to display their projects for people out of their comfort zone and that can be very embarrassing.						1
2018	137	1	9th	9th	9th	Male	1	No	1	1	Individual	1	Yes	Yes	1	Optional	It is not necessary																1	1	Optional	It makes sure only who want to particiapate are able to.								1		1
2018	139	1	9th	9th	9th	Male	1	No	1	1	Individual	1	Yes	Yes	1	Optional	Science Fair should be a student's choice to do.																	1	Optional	Science Fair should be a project students should want to do so that maximum effort is put into it										1
2018	140	10th	1	10th	10th	1	Female	1	Yes	Team	1	1	Yes	Yes	1	Optional	Way too much stress									1								1	Optional	Way too much stress									1
2018	142	10th	1	10th	10th	Male	1	No	1	1	Individual	1	Yes	Yes	1	Optional	Some Kids can have the option to did or not																	1	Optional	Someone should be forced to join a competition
2018	143	1	9th	9th	9th	Male	1	1	Yes	1	Individual				Required	1	Doing the Science Fair experiments can help us be better at observations and making conclusions. Science Fair can also make us learn more that probably would surprise us.	1																1	Optional
2018	144	1	9th	9th	9th	1	Female	No	1	1	Individual	1	Yes	Yes	1	Optional	I believe it should be optional because for some students they just don't have an interest in it. Even if they are in honors. Honors should just be for learning extra in the subject.										1							1	Optional	I think that even for competitions in school the student should decide whether they want to join or not. Because if it was required they'd be doing all this research and experimentation for something they won't put their heart into.										1
2018	145	10th	1	10th	10th	Male	1	No	1	1	Individual	1	Yes	Yes	Required	1	to gain knowledge on research and design.	1																Required	1	well you did one in the first place so might as well compete so see how good it was							1
2018	146	10th	1	10th	10th	Male	1	1	Yes	1	Individual	1	Yes	Yes	1	Optional	A lot of students are busy with their other school work and also homework from their science class. People that I know do not like having it as a required thing. And many people quit honors because of the requirement.										1	1	1					1	Optional	Everyone has their own opinion which is science fair is too much time. And it is hard to think of an idea since people can steal others idea.											1	1
2018	147	10th	1	10th	10th	1	Female	No	1	1	Individual	1	Yes	Yes	Required	1	It gives us a sense of responsibility and gives us a big goal to complete						1											1	Optional	Not everyone wants their career to be about science so it's putting those individuals in situations they genuinely don't enjoy								1
2018	148	1	9th	9th	9th	1	Female	No	1	Team	1	1	Yes	Yes	1	Optional	I didn't feel as though my science fair project added anything necessary for the content I was learning this year, and I didn't necessarily have to compete in the science fair.													1				1	Optional	Not all students may feel the desire to compete in a science fait, but others may.										1
2018	149	10th	1	10th	10th	1	Female	No	1	1	Individual	1	Yes	Yes	1	Optional	Some students do not have time to do a science fair project. They are very time- consuming.												1					Required	1	The whole point of a competition is to show your skills. If you don't do a project, what are you competing for?					1
2018	150	10th	1	10th	10th	Male	1	1	Yes	1	Individual	1	Yes	Yes	1	Optional	It does not help those who are not interested in it to be forced to do a project like this.										1							1	Optional	Same reason as above										1
[truncated: 98 more columns]
